# Supplementary material for: MACMIC Reveals A Dual Role of CTCF in Epigenetic Regulation of Cell Identity Genes
Source: Genomics Proteomics Bioinformatics. 2021 Mar 5;19(1):140–53. doi: 10.1016/j.gpb.2020.10.008 (PMC8498966; doi:10.1016/j.gpb.2020.10.008)
Supplement: Supplementary Table S1 [file mmc7.xlsx]

## Sheet: Table S1. Datasets reanalyzed f
Table S1 ENCODE datasets analyzed in this paper
File accession	Experiment accession	Assay	Biosample term name	Experiment target	Paired with
ENCFF311BDI	ENCSR850KIP	ChIP-seq	H1-hESC	ASH2L-human
ENCFF879QBW	ENCSR850KIP	ChIP-seq	H1-hESC	ASH2L-human
ENCFF000OMR	ENCSR000BQU	ChIP-seq	H1-hESC	ATF2-human
ENCFF000OMY	ENCSR000BQU	ChIP-seq	H1-hESC	ATF2-human
ENCFF000OMV	ENCSR000BKC	ChIP-seq	H1-hESC	ATF3-human
ENCFF000OMW	ENCSR000BKC	ChIP-seq	H1-hESC	ATF3-human
ENCFF000WQI	ENCSR000EBQ	ChIP-seq	H1-hESC	BACH1-human
ENCFF000WQL	ENCSR000EBQ	ChIP-seq	H1-hESC	BACH1-human
ENCFF000ONH	ENCSR000BMJ	ChIP-seq	H1-hESC	BCL11A-human
ENCFF000ONI	ENCSR000BIP	ChIP-seq	H1-hESC	BCL11A-human
ENCFF000WQT	ENCSR000EBX	ChIP-seq	H1-hESC	BRCA1-human
ENCFF000WQV	ENCSR000EBX	ChIP-seq	H1-hESC	BRCA1-human
ENCFF372AND	ENCSR814KIO	ChIP-seq	H1-hESC	CBX5-human
ENCFF650WVN	ENCSR814KIO	ChIP-seq	H1-hESC	CBX5-human
ENCFF529XNL	ENCSR771SNW	ChIP-seq	H1-hESC	CBX8-human
ENCFF979OQS	ENCSR771SNW	ChIP-seq	H1-hESC	CBX8-human
ENCFF000WRB	ENCSR000EBV	ChIP-seq	H1-hESC	CEBPB-human
ENCFF000WRD	ENCSR000EBV	ChIP-seq	H1-hESC	CEBPB-human
ENCFF000WRJ	ENCSR000EBU	ChIP-seq	H1-hESC	CHD1-human
ENCFF000WRL	ENCSR000EBU	ChIP-seq	H1-hESC	CHD1-human
ENCFF350FRQ	ENCSR000AQK	ChIP-seq	H1-hESC	CHD1-human
ENCFF380VMM	ENCSR000AQK	ChIP-seq	H1-hESC	CHD1-human
ENCFF473ZWP	ENCSR000AQK	ChIP-seq	H1-hESC	CHD1-human
ENCFF000WRQ	ENCSR000EBT	ChIP-seq	H1-hESC	CHD2-human
ENCFF000WRS	ENCSR000EBT	ChIP-seq	H1-hESC	CHD2-human
ENCFF000AVL	ENCSR000AVA	ChIP-seq	H1-hESC	CHD7-human
ENCFF349SFU	ENCSR000AVA	ChIP-seq	H1-hESC	CHD7-human
ENCFF580HUJ	ENCSR000AVA	ChIP-seq	H1-hESC	CHD7-human
ENCFF000ONP	ENCSR000BSN	ChIP-seq	H1-hESC	CREB1-human
ENCFF000ONS	ENCSR000BSN	ChIP-seq	H1-hESC	CREB1-human
ENCFF000WSX	ENCSR000EUO	ChIP-seq	H1-hESC	CTBP2-human
ENCFF000WTC	ENCSR000EUO	ChIP-seq	H1-hESC	CTBP2-human
ENCFF262QVS	ENCSR857PBV	ChIP-seq	22Rv1	CTCF-human	ENCFF743IYA
ENCFF066XRO	ENCSR857PBV	ChIP-seq	22Rv1	CTCF-human	ENCFF860SCI
ENCFF743IYA	ENCSR857PBV	ChIP-seq	22Rv1	CTCF-human	ENCFF262QVS
ENCFF860SCI	ENCSR857PBV	ChIP-seq	22Rv1	CTCF-human	ENCFF066XRO
ENCFF331SPC	ENCSR035OXA	ChIP-seq	A549	CTCF-human
ENCFF990FHA	ENCSR035OXA	ChIP-seq	A549	CTCF-human
ENCFF057RFO	ENCSR035OXA	ChIP-seq	A549	CTCF-human
ENCFF000RMB	ENCSR000DNA	ChIP-seq	A549	CTCF-human
ENCFF000RMC	ENCSR000DNA	ChIP-seq	A549	CTCF-human
ENCFF001GVU	ENCSR000DPF	ChIP-seq	A549	CTCF-human
ENCFF001GWB	ENCSR000DPF	ChIP-seq	A549	CTCF-human
ENCFF000VPD	ENCSR000DYD	ChIP-seq	A549	CTCF-human
ENCFF000VPF	ENCSR000DYD	ChIP-seq	A549	CTCF-human
ENCFF425JLP	ENCSR611JJS	ChIP-seq	A673	CTCF-human
ENCFF796GTV	ENCSR611JJS	ChIP-seq	A673	CTCF-human
ENCFF119WTV	ENCSR408ZEE	ChIP-seq	adrenal gland	CTCF-human
ENCFF471SFM	ENCSR408ZEE	ChIP-seq	adrenal gland	CTCF-human
ENCFF781OMB	ENCSR408ZEE	ChIP-seq	adrenal gland	CTCF-human
ENCFF420ACV	ENCSR408ZEE	ChIP-seq	adrenal gland	CTCF-human
ENCFF981LZA	ENCSR899JSO	ChIP-seq	adrenal gland	CTCF-human	ENCFF448IBU
ENCFF448IBU	ENCSR899JSO	ChIP-seq	adrenal gland	CTCF-human	ENCFF981LZA
ENCFF725BGJ	ENCSR450BLH	ChIP-seq	adrenal gland	CTCF-human	ENCFF125ONW
ENCFF125ONW	ENCSR450BLH	ChIP-seq	adrenal gland	CTCF-human	ENCFF725BGJ
ENCFF263EXZ	ENCSR014GSQ	ChIP-seq	adrenal gland	CTCF-human	ENCFF489JBV
ENCFF489JBV	ENCSR014GSQ	ChIP-seq	adrenal gland	CTCF-human	ENCFF263EXZ
ENCFF530VUW	ENCSR770IWO	ChIP-seq	adrenal gland	CTCF-human	ENCFF857XTL
ENCFF857XTL	ENCSR770IWO	ChIP-seq	adrenal gland	CTCF-human	ENCFF530VUW
ENCFF001GWI	ENCSR000DPG	ChIP-seq	AG04449	CTCF-human
ENCFF001GWK	ENCSR000DPG	ChIP-seq	AG04449	CTCF-human
ENCFF001GWV	ENCSR000DPM	ChIP-seq	AG04450	CTCF-human
ENCFF001GWW	ENCSR000DPM	ChIP-seq	AG04450	CTCF-human
ENCFF001GXI	ENCSR000DPP	ChIP-seq	AG09309	CTCF-human
ENCFF001GXJ	ENCSR000DPP	ChIP-seq	AG09309	CTCF-human
ENCFF001GXV	ENCSR000DPS	ChIP-seq	AG09319	CTCF-human
ENCFF001GXW	ENCSR000DPS	ChIP-seq	AG09319	CTCF-human
ENCFF001GYP	ENCSR000DPV	ChIP-seq	AG10803	CTCF-human
ENCFF001GYQ	ENCSR000DPV	ChIP-seq	AG10803	CTCF-human
ENCFF000CFV	ENCSR000AOO	ChIP-seq	astrocyte	CTCF-human
ENCFF000CFW	ENCSR000AOO	ChIP-seq	astrocyte	CTCF-human
ENCFF000AMR	ENCSR000AUV	ChIP-seq	B cell	CTCF-human
ENCFF000AMS	ENCSR000AUV	ChIP-seq	B cell	CTCF-human
ENCFF000AMU	ENCSR000AUV	ChIP-seq	B cell	CTCF-human
ENCFF562AGE	ENCSR713SXF	ChIP-seq	cardiac muscle cell	CTCF-human
ENCFF689PWV	ENCSR713SXF	ChIP-seq	cardiac muscle cell	CTCF-human
ENCFF096TTP	ENCSR713SXF	ChIP-seq	cardiac muscle cell	CTCF-human
ENCFF388XOP	ENCSR713SXF	ChIP-seq	cardiac muscle cell	CTCF-human
ENCFF001HKU	ENCSR000DTI	ChIP-seq	cardiac muscle cell	CTCF-human
ENCFF001HKV	ENCSR000DTI	ChIP-seq	cardiac muscle cell	CTCF-human
ENCFF000CCY	ENCSR000ATN	ChIP-seq	CD14-positive monocyte	CTCF-human
ENCFF000CCZ	ENCSR000ATN	ChIP-seq	CD14-positive monocyte	CTCF-human
ENCFF001HSL	ENCSR000DVP	ChIP-seq	endothelial cell of umbilical vein	CTCF-human
ENCFF001HSN	ENCSR000DVP	ChIP-seq	endothelial cell of umbilical vein	CTCF-human
ENCFF000RVE	ENCSR000DLW	ChIP-seq	endothelial cell of umbilical vein	CTCF-human
ENCFF000RVI	ENCSR000DLW	ChIP-seq	endothelial cell of umbilical vein	CTCF-human
ENCFF000BQY	ENCSR000ALA	ChIP-seq	endothelial cell of umbilical vein	CTCF-human
ENCFF000BRD	ENCSR000ALA	ChIP-seq	endothelial cell of umbilical vein	CTCF-human
ENCFF000BRG	ENCSR000ALA	ChIP-seq	endothelial cell of umbilical vein	CTCF-human
ENCFF001HQZ	ENCSR000DVA	ChIP-seq	fibroblast of lung	CTCF-human
ENCFF001HRA	ENCSR000DVA	ChIP-seq	fibroblast of lung	CTCF-human
ENCFF000CQU	ENCSR000ANO	ChIP-seq	fibroblast of lung	CTCF-human
ENCFF000CQV	ENCSR000ANO	ChIP-seq	fibroblast of lung	CTCF-human
ENCFF001HWA	ENCSR000DWY	ChIP-seq	fibroblast of lung	CTCF-human
ENCFF303QKQ	ENCSR817HTJ	ChIP-seq	foreskin keratinocyte	CTCF-human	ENCFF239KLD
ENCFF912XOK	ENCSR817HTJ	ChIP-seq	foreskin keratinocyte	CTCF-human	ENCFF933JZR
ENCFF933JZR	ENCSR817HTJ	ChIP-seq	foreskin keratinocyte	CTCF-human	ENCFF912XOK
ENCFF239KLD	ENCSR817HTJ	ChIP-seq	foreskin keratinocyte	CTCF-human	ENCFF303QKQ
ENCFF000ROU	ENCSR000DKV	ChIP-seq	GM12878	CTCF-human
ENCFF000ROX	ENCSR000DKV	ChIP-seq	GM12878	CTCF-human
ENCFF000ROZ	ENCSR000DKV	ChIP-seq	GM12878	CTCF-human
ENCFF000ARP	ENCSR000AKB	ChIP-seq	GM12878	CTCF-human
ENCFF000ARV	ENCSR000AKB	ChIP-seq	GM12878	CTCF-human
ENCFF000VUU	ENCSR000DZN	ChIP-seq	GM12878	CTCF-human
ENCFF000VUW	ENCSR000DZN	ChIP-seq	GM12878	CTCF-human
ENCFF001HHX	ENCSR000DRZ	ChIP-seq	GM12878	CTCF-human
ENCFF001HIA	ENCSR000DRZ	ChIP-seq	GM12878	CTCF-human
ENCFF000ONR	ENCSR000BNH	ChIP-seq	H1-hESC	CTCF-human
ENCFF000OOF	ENCSR000BNH	ChIP-seq	H1-hESC	CTCF-human
ENCFF000RSJ	ENCSR000DLK	ChIP-seq	H1-hESC	CTCF-human
ENCFF000AVS	ENCSR000AMF	ChIP-seq	H1-hESC	CTCF-human
ENCFF000AVU	ENCSR000AMF	ChIP-seq	H1-hESC	CTCF-human
ENCFF000OYZ	ENCSR000BSE	ChIP-seq	HCT116	CTCF-human
ENCFF000OZC	ENCSR000BSE	ChIP-seq	HCT116	CTCF-human
ENCFF001HLV	ENCSR000DTO	ChIP-seq	HCT116	CTCF-human
ENCFF001HLW	ENCSR000DTO	ChIP-seq	HCT116	CTCF-human
ENCFF345KQX	ENCSR240PRQ	ChIP-seq	HCT116	CTCF-human
ENCFF508FCI	ENCSR240PRQ	ChIP-seq	HCT116	CTCF-human	ENCFF992LSY
ENCFF992LSY	ENCSR240PRQ	ChIP-seq	HCT116	CTCF-human	ENCFF508FCI
ENCFF000BAS	ENCSR000AOA	ChIP-seq	HeLa-S3	CTCF-human
ENCFF000BAT	ENCSR000AOA	ChIP-seq	HeLa-S3	CTCF-human
ENCFF001HNI	ENCSR000DUB	ChIP-seq	HeLa-S3	CTCF-human
ENCFF001HNP	ENCSR000DUB	ChIP-seq	HeLa-S3	CTCF-human
ENCFF000RTA	ENCSR000DLO	ChIP-seq	HeLa-S3	CTCF-human
ENCFF000RTC	ENCSR000DLO	ChIP-seq	HeLa-S3	CTCF-human
ENCFF440WEY	ENCSR252QYR	ChIP-seq	hepatocyte	CTCF-human
ENCFF855FAY	ENCSR252QYR	ChIP-seq	hepatocyte	CTCF-human
ENCFF371AJH	ENCSR252QYR	ChIP-seq	hepatocyte	CTCF-human
ENCFF000YCK	ENCSR000EFI	ChIP-seq	IMR-90	CTCF-human
ENCFF000YCM	ENCSR000EFI	ChIP-seq	IMR-90	CTCF-human
ENCFF000CMF	ENCSR000ALJ	ChIP-seq	keratinocyte	CTCF-human
ENCFF000CMG	ENCSR000ALJ	ChIP-seq	keratinocyte	CTCF-human
ENCFF000CMM	ENCSR000ALJ	ChIP-seq	keratinocyte	CTCF-human
ENCFF001HVN	ENCSR000DWX	ChIP-seq	keratinocyte	CTCF-human
ENCFF001HVQ	ENCSR000DWX	ChIP-seq	keratinocyte	CTCF-human
ENCFF000SCQ	ENCSR000DNC	ChIP-seq	keratinocyte	CTCF-human
ENCFF000SCV	ENCSR000DNC	ChIP-seq	keratinocyte	CTCF-human
ENCFF000BHI	ENCSR000ALV	ChIP-seq	mammary epithelial cell	CTCF-human
ENCFF000BHL	ENCSR000ALV	ChIP-seq	mammary epithelial cell	CTCF-human
ENCFF001HPL	ENCSR000DUS	ChIP-seq	mammary epithelial cell	CTCF-human
ENCFF001HPM	ENCSR000DUS	ChIP-seq	mammary epithelial cell	CTCF-human
ENCFF000BNS	ENCSR000ANS	ChIP-seq	myotube	CTCF-human
ENCFF000BNU	ENCSR000ANS	ChIP-seq	myotube	CTCF-human
ENCFF002EHI	ENCSR822CEA	ChIP-seq	neural cell	CTCF-human	ENCFF002EHK
ENCFF002EHK	ENCSR822CEA	ChIP-seq	neural cell	CTCF-human	ENCFF002EHI
ENCFF002EHL	ENCSR822CEA	ChIP-seq	neural cell	CTCF-human	ENCFF002EHM
ENCFF002EHM	ENCSR822CEA	ChIP-seq	neural cell	CTCF-human	ENCFF002EHL
ENCFF699KPK	ENCSR822CEA	ChIP-seq	neural cell	CTCF-human	ENCFF230ANA
ENCFF230ANA	ENCSR822CEA	ChIP-seq	neural cell	CTCF-human	ENCFF699KPK
ENCFF146LUA	ENCSR785YRL	ChIP-seq	neutrophil	CTCF-human
ENCFF414LTY	ENCSR785YRL	ChIP-seq	neutrophil	CTCF-human
ENCFF953USV	ENCSR785YRL	ChIP-seq	neutrophil	CTCF-human
ENCFF438UGJ	ENCSR785YRL	ChIP-seq	neutrophil	CTCF-human
ENCFF071BCK	ENCSR785YRL	ChIP-seq	neutrophil	CTCF-human
ENCFF842MOT	ENCSR785YRL	ChIP-seq	neutrophil	CTCF-human
ENCFF000CVF	ENCSR000APF	ChIP-seq	osteoblast	CTCF-human
ENCFF000CVG	ENCSR000APF	ChIP-seq	osteoblast	CTCF-human
ENCFF865MQU	ENCSR203QEB	ChIP-seq	Panc1	CTCF-human	ENCFF447NYN
ENCFF052VWI	ENCSR203QEB	ChIP-seq	Panc1	CTCF-human	ENCFF802MME
ENCFF802MME	ENCSR203QEB	ChIP-seq	Panc1	CTCF-human	ENCFF052VWI
ENCFF447NYN	ENCSR203QEB	ChIP-seq	Panc1	CTCF-human	ENCFF865MQU
ENCFF000BKP	ENCSR000ANE	ChIP-seq	skeletal muscle myoblast	CTCF-human
ENCFF000BKS	ENCSR000ANE	ChIP-seq	skeletal muscle myoblast	CTCF-human
ENCFF137VYP	ENCSR261VAS	ChIP-seq	smooth muscle cell	CTCF-human
ENCFF968YZD	ENCSR261VAS	ChIP-seq	smooth muscle cell	CTCF-human
ENCFF000OOD	ENCSR000BSI	ChIP-seq	H1-hESC	E2F6-human
ENCFF000OOL	ENCSR000BSI	ChIP-seq	H1-hESC	E2F6-human
ENCFF000OOH	ENCSR000BJA	ChIP-seq	H1-hESC	EGR1-human
ENCFF000OOO	ENCSR000BJA	ChIP-seq	H1-hESC	EGR1-human
ENCFF000AZO	ENCSR000AUQ	ChIP-seq	H1-hESC	EP300-human
ENCFF000OQU	ENCSR000BKK	ChIP-seq	H1-hESC	EP300-human
ENCFF000ORA	ENCSR000BKK	ChIP-seq	H1-hESC	EP300-human
ENCFF000AVZ	ENCSR000ASY	ChIP-seq	H1-hESC	EZH2-human
ENCFF000AWC	ENCSR000ASY	ChIP-seq	H1-hESC	EZH2-human
ENCFF458LKN	ENCSR000ASY	ChIP-seq	H1-hESC	EZH2-human
ENCFF090FUA	ENCSR000ASY	ChIP-seq	H1-hESC	EZH2-human
ENCFF225ZAL	ENCSR000ASY	ChIP-seq	H1-hESC	EZH2-human
ENCFF000OOU	ENCSR000BNS	ChIP-seq	H1-hESC	FOSL1-human
ENCFF000OOX	ENCSR000BNS	ChIP-seq	H1-hESC	FOSL1-human
ENCFF000OPC	ENCSR000BIW	ChIP-seq	H1-hESC	GABPA-human
ENCFF000OPF	ENCSR000BIW	ChIP-seq	H1-hESC	GABPA-human
ENCFF000WSQ	ENCSR000EBP	ChIP-seq	H1-hESC	GTF2F1-human
ENCFF000WSS	ENCSR000EBP	ChIP-seq	H1-hESC	GTF2F1-human
ENCFF000AWI	ENCSR000APX	ChIP-seq	H1-hESC	H2AFZ-human
ENCFF000AWJ	ENCSR000APX	ChIP-seq	H1-hESC	H2AFZ-human
ENCFF820FVP	ENCSR571IIS	ChIP-seq	H1-hESC	H2AFZ-human
ENCFF114DJW	ENCSR703KXH	ChIP-seq	H1-hESC	H2AK5ac-human
ENCFF799XSQ	ENCSR703KXH	ChIP-seq	H1-hESC	H2AK5ac-human
ENCFF376UOP	ENCSR848DUN	ChIP-seq	H1-hESC	H2BK120ac-human
ENCFF169ASV	ENCSR848DUN	ChIP-seq	H1-hESC	H2BK120ac-human
ENCFF820YCB	ENCSR848DUN	ChIP-seq	H1-hESC	H2BK120ac-human
ENCFF533SPP	ENCSR364BKW	ChIP-seq	H1-hESC	H2BK12ac-human
ENCFF085WVC	ENCSR364BKW	ChIP-seq	H1-hESC	H2BK12ac-human
ENCFF926QHW	ENCSR739BZR	ChIP-seq	H1-hESC	H2BK15ac-human
ENCFF851KPI	ENCSR739BZR	ChIP-seq	H1-hESC	H2BK15ac-human
ENCFF891RQT	ENCSR462XRE	ChIP-seq	H1-hESC	H2BK20ac-human
ENCFF728BZD	ENCSR462XRE	ChIP-seq	H1-hESC	H2BK20ac-human
ENCFF541IYF	ENCSR161NON	ChIP-seq	H1-hESC	H2BK5ac-human
ENCFF520GVN	ENCSR161NON	ChIP-seq	H1-hESC	H2BK5ac-human
ENCFF405OWA	ENCSR057BTG	ChIP-seq	H1-hESC	H3K14ac-human
ENCFF951FST	ENCSR057BTG	ChIP-seq	H1-hESC	H3K14ac-human
ENCFF875QXE	ENCSR057BTG	ChIP-seq	H1-hESC	H3K14ac-human
ENCFF556JNX	ENCSR057BTG	ChIP-seq	H1-hESC	H3K14ac-human
ENCFF810AFH	ENCSR057BTG	ChIP-seq	H1-hESC	H3K14ac-human
ENCFF775OFR	ENCSR057BTG	ChIP-seq	H1-hESC	H3K14ac-human
ENCFF155MOK	ENCSR038PFD	ChIP-seq	H1-hESC	H3K18ac-human
ENCFF173RMI	ENCSR038PFD	ChIP-seq	H1-hESC	H3K18ac-human
ENCFF019ABG	ENCSR815LBP	ChIP-seq	H1-hESC	H3K23ac-human
ENCFF901VIR	ENCSR815LBP	ChIP-seq	H1-hESC	H3K23ac-human
ENCFF530XYW	ENCSR815LBP	ChIP-seq	H1-hESC	H3K23ac-human
ENCFF768AHP	ENCSR815LBP	ChIP-seq	H1-hESC	H3K23ac-human
ENCFF553ENM	ENCSR815LBP	ChIP-seq	H1-hESC	H3K23ac-human
ENCFF022PFP	ENCSR815LBP	ChIP-seq	H1-hESC	H3K23ac-human
ENCFF787QFF	ENCSR326NQF	ChIP-seq	H1-hESC	H3K23me2-human
ENCFF705ZSE	ENCSR326NQF	ChIP-seq	H1-hESC	H3K23me2-human
ENCFF426UOT	ENCSR391NPE	ChIP-seq	22Rv1	H3K27ac-human	ENCFF957IAM
ENCFF957IAM	ENCSR391NPE	ChIP-seq	22Rv1	H3K27ac-human	ENCFF426UOT
ENCFF502OEM	ENCSR391NPE	ChIP-seq	22Rv1	H3K27ac-human	ENCFF415BYG
ENCFF415BYG	ENCSR391NPE	ChIP-seq	22Rv1	H3K27ac-human	ENCFF502OEM
ENCFF141ICG	ENCSR778NQS	ChIP-seq	A549	H3K27ac-human
ENCFF648QLO	ENCSR778NQS	ChIP-seq	A549	H3K27ac-human
ENCFF561LMW	ENCSR778NQS	ChIP-seq	A549	H3K27ac-human
ENCFF187VER	ENCSR783SNV	ChIP-seq	A549	H3K27ac-human
ENCFF573OYR	ENCSR783SNV	ChIP-seq	A549	H3K27ac-human
ENCFF823YGI	ENCSR783SNV	ChIP-seq	A549	H3K27ac-human
ENCFF350YIV	ENCSR714TJD	ChIP-seq	A673	H3K27ac-human
ENCFF246GBE	ENCSR714TJD	ChIP-seq	A673	H3K27ac-human	ENCFF818YGB
ENCFF818YGB	ENCSR714TJD	ChIP-seq	A673	H3K27ac-human	ENCFF246GBE
ENCFF002AZR	ENCSR059MVB	ChIP-seq	ACC112	H3K27ac-human
ENCFF002AWN	ENCSR059MVB	ChIP-seq	ACC112	H3K27ac-human
ENCFF002AYM	ENCSR059MVB	ChIP-seq	ACC112	H3K27ac-human
ENCFF859ZAC	ENCSR082SHT	ChIP-seq	adipose tissue	H3K27ac-human
ENCFF965NCN	ENCSR405ESP	ChIP-seq	adrenal gland	H3K27ac-human
ENCFF113XXR	ENCSR405ESP	ChIP-seq	adrenal gland	H3K27ac-human
ENCFF317HYD	ENCSR847AIA	ChIP-seq	adrenal gland	H3K27ac-human
ENCFF429NJG	ENCSR847AIA	ChIP-seq	adrenal gland	H3K27ac-human
ENCFF697BQR	ENCSR094VJC	ChIP-seq	adrenal gland	H3K27ac-human
ENCFF674WFL	ENCSR086QZY	ChIP-seq	adrenal gland	H3K27ac-human
ENCFF166ZJN	ENCSR086QZY	ChIP-seq	adrenal gland	H3K27ac-human
ENCFF259ULI	ENCSR086QZY	ChIP-seq	adrenal gland	H3K27ac-human
ENCFF970BWS	ENCSR086QZY	ChIP-seq	adrenal gland	H3K27ac-human
ENCFF396LFR	ENCSR177QFY	ChIP-seq	adrenal gland	H3K27ac-human
ENCFF215HBL	ENCSR177QFY	ChIP-seq	adrenal gland	H3K27ac-human
ENCFF667USM	ENCSR189QAD	ChIP-seq	adrenal gland	H3K27ac-human
ENCFF237XPL	ENCSR189QAD	ChIP-seq	adrenal gland	H3K27ac-human
ENCFF471EQE	ENCSR642HHF	ChIP-seq	adrenal gland	H3K27ac-human
ENCFF001END	ENCSR000DPL	ChIP-seq	AG04450	H3K27ac-human
ENCFF001ENE	ENCSR000DPL	ChIP-seq	AG04450	H3K27ac-human
ENCFF156XMU	ENCSR322TJD	ChIP-seq	aorta	H3K27ac-human
ENCFF304OFY	ENCSR519CFV	ChIP-seq	aorta	H3K27ac-human
ENCFF121LEM	ENCSR069UMW	ChIP-seq	ascending aorta	H3K27ac-human
ENCFF757QLQ	ENCSR069UMW	ChIP-seq	ascending aorta	H3K27ac-human
ENCFF599EFX	ENCSR982QIF	ChIP-seq	ascending aorta	H3K27ac-human
ENCFF342QSI	ENCSR982QIF	ChIP-seq	ascending aorta	H3K27ac-human
ENCFF000CHH	ENCSR000AOQ	ChIP-seq	astrocyte	H3K27ac-human
ENCFF000CHK	ENCSR000AOQ	ChIP-seq	astrocyte	H3K27ac-human
ENCFF995OBQ	ENCSR191ZQT	ChIP-seq	B cell	H3K27ac-human
ENCFF861JPC	ENCSR191ZQT	ChIP-seq	B cell	H3K27ac-human
ENCFF000ANT	ENCSR000AUP	ChIP-seq	B cell	H3K27ac-human
ENCFF000ANV	ENCSR000AUP	ChIP-seq	B cell	H3K27ac-human
ENCFF300XWB	ENCSR432DPY	ChIP-seq	body of pancreas	H3K27ac-human
ENCFF269LUW	ENCSR432DPY	ChIP-seq	body of pancreas	H3K27ac-human
ENCFF006XLB	ENCSR432DPY	ChIP-seq	body of pancreas	H3K27ac-human
ENCFF999TWW	ENCSR432DPY	ChIP-seq	body of pancreas	H3K27ac-human
ENCFF770ACG	ENCSR520BIM	ChIP-seq	body of pancreas	H3K27ac-human
ENCFF479ECJ	ENCSR520BIM	ChIP-seq	body of pancreas	H3K27ac-human
ENCFF133UID	ENCSR520BIM	ChIP-seq	body of pancreas	H3K27ac-human
ENCFF579QWM	ENCSR748TFF	ChIP-seq	body of pancreas	H3K27ac-human
ENCFF517EHH	ENCSR748TFF	ChIP-seq	body of pancreas	H3K27ac-human
ENCFF015KLH	ENCSR596PFU	ChIP-seq	body of pancreas	H3K27ac-human
ENCFF697YTU	ENCSR034ZKE	ChIP-seq	breast epithelium	H3K27ac-human
ENCFF737ZSN	ENCSR034ZKE	ChIP-seq	breast epithelium	H3K27ac-human
ENCFF306IVP	ENCSR279KIX	ChIP-seq	C4-2B	H3K27ac-human	ENCFF962GKC
ENCFF962GKC	ENCSR279KIX	ChIP-seq	C4-2B	H3K27ac-human	ENCFF306IVP
ENCFF226MBW	ENCSR279KIX	ChIP-seq	C4-2B	H3K27ac-human	ENCFF098LPP
ENCFF098LPP	ENCSR279KIX	ChIP-seq	C4-2B	H3K27ac-human	ENCFF226MBW
ENCFF402UQN	ENCSR000NPF	ChIP-seq	cardiac muscle cell	H3K27ac-human
ENCFF577YKS	ENCSR000NPF	ChIP-seq	cardiac muscle cell	H3K27ac-human
ENCFF299TZK	ENCSR000NPF	ChIP-seq	cardiac muscle cell	H3K27ac-human
ENCFF366LCI	ENCSR000NPF	ChIP-seq	cardiac muscle cell	H3K27ac-human
ENCFF340KQN	ENCSR000NPF	ChIP-seq	cardiac muscle cell	H3K27ac-human
ENCFF478OZK	ENCSR000NPF	ChIP-seq	cardiac muscle cell	H3K27ac-human
ENCFF236ZHP	ENCSR000NPF	ChIP-seq	cardiac muscle cell	H3K27ac-human
ENCFF143SXY	ENCSR000NPF	ChIP-seq	cardiac muscle cell	H3K27ac-human
ENCFF232TCS	ENCSR000NPF	ChIP-seq	cardiac muscle cell	H3K27ac-human
ENCFF766VGS	ENCSR000NPF	ChIP-seq	cardiac muscle cell	H3K27ac-human
ENCFF834HOB	ENCSR102GGG	ChIP-seq	CD14-positive monocyte	H3K27ac-human	ENCFF629MBR
ENCFF629MBR	ENCSR102GGG	ChIP-seq	CD14-positive monocyte	H3K27ac-human	ENCFF834HOB
ENCFF718YHW	ENCSR065SKV	ChIP-seq	CD14-positive monocyte	H3K27ac-human	ENCFF670NVA
ENCFF670NVA	ENCSR065SKV	ChIP-seq	CD14-positive monocyte	H3K27ac-human	ENCFF718YHW
ENCFF765EVS	ENCSR012PII	ChIP-seq	CD14-positive monocyte	H3K27ac-human
ENCFF511CWO	ENCSR012PII	ChIP-seq	CD14-positive monocyte	H3K27ac-human
ENCFF000CEN	ENCSR000ASJ	ChIP-seq	CD14-positive monocyte	H3K27ac-human
ENCFF000CEO	ENCSR000ASJ	ChIP-seq	CD14-positive monocyte	H3K27ac-human
ENCFF458LFW	ENCSR314BEX	ChIP-seq	CD4-positive, alpha-beta memory T cell	H3K27ac-human
ENCFF737QHX	ENCSR314BEX	ChIP-seq	CD4-positive, alpha-beta memory T cell	H3K27ac-human
ENCFF622PWS	ENCSR314BEX	ChIP-seq	CD4-positive, alpha-beta memory T cell	H3K27ac-human
ENCFF856WJI	ENCSR314BEX	ChIP-seq	CD4-positive, alpha-beta memory T cell	H3K27ac-human
ENCFF017MGJ	ENCSR561KOM	ChIP-seq	CD4-positive, alpha-beta T cell	H3K27ac-human
ENCFF416ZFL	ENCSR561KOM	ChIP-seq	CD4-positive, alpha-beta T cell	H3K27ac-human
ENCFF915ZPV	ENCSR007HLH	ChIP-seq	CD8-positive, alpha-beta T cell	H3K27ac-human
ENCFF941MDI	ENCSR007HLH	ChIP-seq	CD8-positive, alpha-beta T cell	H3K27ac-human
ENCFF904CSC	ENCSR891KSP	ChIP-seq	common myeloid progenitor, CD34-positive	H3K27ac-human
ENCFF641LUF	ENCSR891KSP	ChIP-seq	common myeloid progenitor, CD34-positive	H3K27ac-human
ENCFF668OEU	ENCSR891KSP	ChIP-seq	common myeloid progenitor, CD34-positive	H3K27ac-human
ENCFF931MHO	ENCSR891KSP	ChIP-seq	common myeloid progenitor, CD34-positive	H3K27ac-human
ENCFF730JFU	ENCSR891KSP	ChIP-seq	common myeloid progenitor, CD34-positive	H3K27ac-human
ENCFF790KKL	ENCSR891KSP	ChIP-seq	common myeloid progenitor, CD34-positive	H3K27ac-human
ENCFF882ANN	ENCSR620AZM	ChIP-seq	common myeloid progenitor, CD34-positive	H3K27ac-human
ENCFF141DLE	ENCSR620AZM	ChIP-seq	common myeloid progenitor, CD34-positive	H3K27ac-human
ENCFF913EAO	ENCSR620AZM	ChIP-seq	common myeloid progenitor, CD34-positive	H3K27ac-human
ENCFF182ELC	ENCSR443UYU	ChIP-seq	coronary artery	H3K27ac-human
ENCFF091MNB	ENCSR443UYU	ChIP-seq	coronary artery	H3K27ac-human
ENCFF000AQH	ENCSR000AQW	ChIP-seq	DND-41	H3K27ac-human
ENCFF000AQI	ENCSR000AQW	ChIP-seq	DND-41	H3K27ac-human
ENCFF002BAM	ENCSR741STU	ChIP-seq	DOHH2	H3K27ac-human
ENCFF887RXP	ENCSR741STU	ChIP-seq	DOHH2	H3K27ac-human	ENCFF309BZA
ENCFF309BZA	ENCSR741STU	ChIP-seq	DOHH2	H3K27ac-human	ENCFF887RXP
ENCFF538SFE	ENCSR741STU	ChIP-seq	DOHH2	H3K27ac-human
ENCFF801EKR	ENCSR747HAM	ChIP-seq	ectodermal cell	H3K27ac-human
ENCFF072KYG	ENCSR747HAM	ChIP-seq	ectodermal cell	H3K27ac-human
ENCFF643TOM	ENCSR747HAM	ChIP-seq	ectodermal cell	H3K27ac-human
ENCFF874VMO	ENCSR747HAM	ChIP-seq	ectodermal cell	H3K27ac-human
ENCFF662VCH	ENCSR892HPQ	ChIP-seq	effector memory CD4-positive, alpha-beta T cell	H3K27ac-human
ENCFF748HJO	ENCSR892HPQ	ChIP-seq	effector memory CD4-positive, alpha-beta T cell	H3K27ac-human
ENCFF677EGP	ENCSR892HPQ	ChIP-seq	effector memory CD4-positive, alpha-beta T cell	H3K27ac-human
ENCFF622OAL	ENCSR200ETW	ChIP-seq	endodermal cell	H3K27ac-human
ENCFF878IZP	ENCSR200ETW	ChIP-seq	endodermal cell	H3K27ac-human
ENCFF199QKQ	ENCSR200ETW	ChIP-seq	endodermal cell	H3K27ac-human
ENCFF441DST	ENCSR200ETW	ChIP-seq	endodermal cell	H3K27ac-human
ENCFF000BRV	ENCSR000ALB	ChIP-seq	endothelial cell of umbilical vein	H3K27ac-human
ENCFF000BSD	ENCSR000ALB	ChIP-seq	endothelial cell of umbilical vein	H3K27ac-human
ENCFF000BSI	ENCSR000ALB	ChIP-seq	endothelial cell of umbilical vein	H3K27ac-human
ENCFF052SOO	ENCSR910PDW	ChIP-seq	epithelial cell of prostate	H3K27ac-human	ENCFF036JGO
ENCFF851FQK	ENCSR910PDW	ChIP-seq	epithelial cell of prostate	H3K27ac-human	ENCFF317KRC
ENCFF317KRC	ENCSR910PDW	ChIP-seq	epithelial cell of prostate	H3K27ac-human	ENCFF851FQK
ENCFF036JGO	ENCSR910PDW	ChIP-seq	epithelial cell of prostate	H3K27ac-human	ENCFF052SOO
ENCFF469SVP	ENCSR679OVD	ChIP-seq	esophagus	H3K27ac-human
ENCFF972UCE	ENCSR645SYH	ChIP-seq	esophagus	H3K27ac-human
ENCFF512DRA	ENCSR095YMD	ChIP-seq	esophagus muscularis mucosa	H3K27ac-human
ENCFF907WMK	ENCSR095YMD	ChIP-seq	esophagus muscularis mucosa	H3K27ac-human
ENCFF332FRQ	ENCSR463NAD	ChIP-seq	esophagus squamous epithelium	H3K27ac-human
ENCFF523OMX	ENCSR463NAD	ChIP-seq	esophagus squamous epithelium	H3K27ac-human
ENCFF943HSW	ENCSR463NAD	ChIP-seq	esophagus squamous epithelium	H3K27ac-human
ENCFF005SHK	ENCSR463NAD	ChIP-seq	esophagus squamous epithelium	H3K27ac-human
ENCFF804MSF	ENCSR909UAG	ChIP-seq	esophagus squamous epithelium	H3K27ac-human
ENCFF244ISL	ENCSR909UAG	ChIP-seq	esophagus squamous epithelium	H3K27ac-human
ENCFF976BRQ	ENCSR909UAG	ChIP-seq	esophagus squamous epithelium	H3K27ac-human
ENCFF143SOY	ENCSR909UAG	ChIP-seq	esophagus squamous epithelium	H3K27ac-human
ENCFF000CKG	ENCSR000APN	ChIP-seq	fibroblast of dermis	H3K27ac-human
ENCFF000CKH	ENCSR000APN	ChIP-seq	fibroblast of dermis	H3K27ac-human
ENCFF000CRS	ENCSR000AMR	ChIP-seq	fibroblast of lung	H3K27ac-human
ENCFF000CRV	ENCSR000AMR	ChIP-seq	fibroblast of lung	H3K27ac-human
ENCFF995BBI	ENCSR736ZEG	ChIP-seq	foreskin keratinocyte	H3K27ac-human	ENCFF097WZJ
ENCFF097WZJ	ENCSR736ZEG	ChIP-seq	foreskin keratinocyte	H3K27ac-human	ENCFF995BBI
ENCFF918BDP	ENCSR736ZEG	ChIP-seq	foreskin keratinocyte	H3K27ac-human	ENCFF587OAI
ENCFF587OAI	ENCSR736ZEG	ChIP-seq	foreskin keratinocyte	H3K27ac-human	ENCFF918BDP
ENCFF454TGL	ENCSR948YYZ	ChIP-seq	gastrocnemius medialis	H3K27ac-human
ENCFF325UXV	ENCSR948YYZ	ChIP-seq	gastrocnemius medialis	H3K27ac-human
ENCFF184LPK	ENCSR736ALU	ChIP-seq	gastrocnemius medialis	H3K27ac-human
ENCFF789APL	ENCSR736ALU	ChIP-seq	gastrocnemius medialis	H3K27ac-human
ENCFF298AKE	ENCSR736ALU	ChIP-seq	gastrocnemius medialis	H3K27ac-human
ENCFF707VEV	ENCSR736ALU	ChIP-seq	gastrocnemius medialis	H3K27ac-human
ENCFF345URU	ENCSR601VHO	ChIP-seq	gastrocnemius medialis	H3K27ac-human
ENCFF459NWR	ENCSR601VHO	ChIP-seq	gastrocnemius medialis	H3K27ac-human
ENCFF916IPS	ENCSR601VHO	ChIP-seq	gastrocnemius medialis	H3K27ac-human
ENCFF623DCA	ENCSR601VHO	ChIP-seq	gastrocnemius medialis	H3K27ac-human
ENCFF175LIK	ENCSR801IPH	ChIP-seq	gastrocnemius medialis	H3K27ac-human
ENCFF391EOT	ENCSR801IPH	ChIP-seq	gastrocnemius medialis	H3K27ac-human
ENCFF404QLW	ENCSR801IPH	ChIP-seq	gastrocnemius medialis	H3K27ac-human
ENCFF898WVK	ENCSR801IPH	ChIP-seq	gastrocnemius medialis	H3K27ac-human
ENCFF596HQA	ENCSR801IPH	ChIP-seq	gastrocnemius medialis	H3K27ac-human
ENCFF777GCN	ENCSR801IPH	ChIP-seq	gastrocnemius medialis	H3K27ac-human
ENCFF797TMM	ENCSR195JWZ	ChIP-seq	gastroesophageal sphincter	H3K27ac-human
ENCFF076MFG	ENCSR195JWZ	ChIP-seq	gastroesophageal sphincter	H3K27ac-human
ENCFF011ZFX	ENCSR195JWZ	ChIP-seq	gastroesophageal sphincter	H3K27ac-human
ENCFF002OYV	ENCSR195JWZ	ChIP-seq	gastroesophageal sphincter	H3K27ac-human
ENCFF864UBH	ENCSR677LBH	ChIP-seq	gastroesophageal sphincter	H3K27ac-human
ENCFF144BTL	ENCSR677LBH	ChIP-seq	gastroesophageal sphincter	H3K27ac-human
ENCFF220NMY	ENCSR677LBH	ChIP-seq	gastroesophageal sphincter	H3K27ac-human
ENCFF488BKS	ENCSR677LBH	ChIP-seq	gastroesophageal sphincter	H3K27ac-human
ENCFF000ASP	ENCSR000AKC	ChIP-seq	GM12878	H3K27ac-human
ENCFF000ASU	ENCSR000AKC	ChIP-seq	GM12878	H3K27ac-human
ENCFF321DVZ	ENCSR007YOT	ChIP-seq	GM23248	H3K27ac-human	ENCFF353FOF
ENCFF353FOF	ENCSR007YOT	ChIP-seq	GM23248	H3K27ac-human	ENCFF321DVZ
ENCFF447BFL	ENCSR007YOT	ChIP-seq	GM23248	H3K27ac-human
ENCFF742OQY	ENCSR007YOT	ChIP-seq	GM23248	H3K27ac-human	ENCFF859MTK
ENCFF859MTK	ENCSR007YOT	ChIP-seq	GM23248	H3K27ac-human	ENCFF742OQY
ENCFF863CCQ	ENCSR007YOT	ChIP-seq	GM23248	H3K27ac-human
ENCFF114PLS	ENCSR729ENO	ChIP-seq	GM23338	H3K27ac-human	ENCFF479VFS
ENCFF479VFS	ENCSR729ENO	ChIP-seq	GM23338	H3K27ac-human	ENCFF114PLS
ENCFF882JGY	ENCSR729ENO	ChIP-seq	GM23338	H3K27ac-human	ENCFF411MHC
ENCFF411MHC	ENCSR729ENO	ChIP-seq	GM23338	H3K27ac-human	ENCFF882JGY
ENCFF000AWR	ENCSR000ANP	ChIP-seq	H1-hESC	H3K27ac-human
ENCFF000AWV	ENCSR000ANP	ChIP-seq	H1-hESC	H3K27ac-human
ENCFF481YKF	ENCSR880SUY	ChIP-seq	H1-hESC	H3K27ac-human
ENCFF308XJC	ENCSR880SUY	ChIP-seq	H1-hESC	H3K27ac-human
ENCFF692HWE	ENCSR880SUY	ChIP-seq	H1-hESC	H3K27ac-human
ENCFF081KCW	ENCSR876RGF	ChIP-seq	H9	H3K27ac-human
ENCFF185DRU	ENCSR876RGF	ChIP-seq	H9	H3K27ac-human
ENCFF087HNU	ENCSR876RGF	ChIP-seq	H9	H3K27ac-human
ENCFF623IJZ	ENCSR661KMA	ChIP-seq	HCT116	H3K27ac-human
ENCFF082JPN	ENCSR661KMA	ChIP-seq	HCT116	H3K27ac-human	ENCFF176BXC
ENCFF176BXC	ENCSR661KMA	ChIP-seq	HCT116	H3K27ac-human	ENCFF082JPN
ENCFF451NHC	ENCSR661KMA	ChIP-seq	HCT116	H3K27ac-human	ENCFF806CFE
ENCFF806CFE	ENCSR661KMA	ChIP-seq	HCT116	H3K27ac-human	ENCFF451NHC
ENCFF000VCQ	ENCSR000EUT	ChIP-seq	HCT116	H3K27ac-human
ENCFF000VCS	ENCSR000EUT	ChIP-seq	HCT116	H3K27ac-human
ENCFF050SFL	ENCSR557DFM	ChIP-seq	heart left ventricle	H3K27ac-human
ENCFF762NSE	ENCSR854OXF	ChIP-seq	heart left ventricle	H3K27ac-human
ENCFF978HHN	ENCSR854OXF	ChIP-seq	heart left ventricle	H3K27ac-human
ENCFF880QFR	ENCSR702OVJ	ChIP-seq	heart left ventricle	H3K27ac-human
ENCFF766BQI	ENCSR702OVJ	ChIP-seq	heart left ventricle	H3K27ac-human
ENCFF980DPM	ENCSR702OVJ	ChIP-seq	heart left ventricle	H3K27ac-human
ENCFF305XKI	ENCSR702OVJ	ChIP-seq	heart left ventricle	H3K27ac-human
ENCFF966ALG	ENCSR150QXE	ChIP-seq	heart left ventricle	H3K27ac-human
ENCFF141ZLN	ENCSR028NXO	ChIP-seq	heart right ventricle	H3K27ac-human
ENCFF004BQX	ENCSR928HSI	ChIP-seq	heart right ventricle	H3K27ac-human
ENCFF002AAY	ENCSR000FCH	ChIP-seq	HEK293	H3K27ac-human
ENCFF002ABA	ENCSR000FCH	ChIP-seq	HEK293	H3K27ac-human
ENCFF002ABC	ENCSR000FCH	ChIP-seq	HEK293	H3K27ac-human
ENCFF000BBY	ENCSR000AOC	ChIP-seq	HeLa-S3	H3K27ac-human
ENCFF000BBZ	ENCSR000AOC	ChIP-seq	HeLa-S3	H3K27ac-human
ENCFF778YPM	ENCSR507UDH	ChIP-seq	hepatocyte	H3K27ac-human
ENCFF343XGX	ENCSR507UDH	ChIP-seq	hepatocyte	H3K27ac-human
ENCFF667AVG	ENCSR507UDH	ChIP-seq	hepatocyte	H3K27ac-human
ENCFF000BFD	ENCSR000AMO	ChIP-seq	HepG2	H3K27ac-human
ENCFF000BFH	ENCSR000AMO	ChIP-seq	HepG2	H3K27ac-human
ENCFF419OFF	ENCSR002YRE	ChIP-seq	IMR-90	H3K27ac-human
ENCFF734UGN	ENCSR002YRE	ChIP-seq	IMR-90	H3K27ac-human
ENCFF704RXG	ENCSR002YRE	ChIP-seq	IMR-90	H3K27ac-human
ENCFF200XEH	ENCSR002YRE	ChIP-seq	IMR-90	H3K27ac-human
ENCFF437DDC	ENCSR002YRE	ChIP-seq	IMR-90	H3K27ac-human
ENCFF093XFY	ENCSR505OPZ	ChIP-seq	iPS DF 19.11	H3K27ac-human
ENCFF539GZC	ENCSR505OPZ	ChIP-seq	iPS DF 19.11	H3K27ac-human
ENCFF504WFG	ENCSR505OPZ	ChIP-seq	iPS DF 19.11	H3K27ac-human
ENCFF112GPM	ENCSR875QDS	ChIP-seq	iPS DF 6.9	H3K27ac-human
ENCFF989MLG	ENCSR429YAE	ChIP-seq	iPS-18a	H3K27ac-human
ENCFF745NTJ	ENCSR429YAE	ChIP-seq	iPS-18a	H3K27ac-human
ENCFF176RPG	ENCSR429YAE	ChIP-seq	iPS-18a	H3K27ac-human
ENCFF689LBV	ENCSR429YAE	ChIP-seq	iPS-18a	H3K27ac-human
ENCFF044NZG	ENCSR729GQT	ChIP-seq	iPS-20b	H3K27ac-human
ENCFF645NQX	ENCSR729GQT	ChIP-seq	iPS-20b	H3K27ac-human
ENCFF950QNY	ENCSR729GQT	ChIP-seq	iPS-20b	H3K27ac-human
ENCFF308RQQ	ENCSR729GQT	ChIP-seq	iPS-20b	H3K27ac-human
ENCFF000BXG	ENCSR000AKP	ChIP-seq	K562	H3K27ac-human
ENCFF000BXH	ENCSR000AKP	ChIP-seq	K562	H3K27ac-human
ENCFF002BES	ENCSR660IQS	ChIP-seq	Karpas-422	H3K27ac-human
ENCFF268PRU	ENCSR660IQS	ChIP-seq	Karpas-422	H3K27ac-human	ENCFF326AQJ
ENCFF326AQJ	ENCSR660IQS	ChIP-seq	Karpas-422	H3K27ac-human	ENCFF268PRU
ENCFF033EKA	ENCSR660IQS	ChIP-seq	Karpas-422	H3K27ac-human
ENCFF000CNF	ENCSR000ALK	ChIP-seq	keratinocyte	H3K27ac-human
ENCFF000CNL	ENCSR000ALK	ChIP-seq	keratinocyte	H3K27ac-human
ENCFF000CNN	ENCSR000ALK	ChIP-seq	keratinocyte	H3K27ac-human
ENCFF075DLG	ENCSR955IXZ	ChIP-seq	KMS-11	H3K27ac-human	ENCFF551ZSP
ENCFF551ZSP	ENCSR955IXZ	ChIP-seq	KMS-11	H3K27ac-human	ENCFF075DLG
ENCFF631XET	ENCSR955IXZ	ChIP-seq	KMS-11	H3K27ac-human
ENCFF931NFG	ENCSR955IXZ	ChIP-seq	KMS-11	H3K27ac-human
ENCFF046DDT	ENCSR719FEJ	ChIP-seq	KOPT-K1	H3K27ac-human
ENCFF243FEQ	ENCSR719FEJ	ChIP-seq	KOPT-K1	H3K27ac-human
ENCFF836QYL	ENCSR659RHV	ChIP-seq	large intestine	H3K27ac-human
ENCFF489OZL	ENCSR659RHV	ChIP-seq	large intestine	H3K27ac-human
ENCFF007GTB	ENCSR458RRZ	ChIP-seq	liver	H3K27ac-human
ENCFF654JFS	ENCSR458RRZ	ChIP-seq	liver	H3K27ac-human
ENCFF991PYU	ENCSR540ADS	ChIP-seq	lung	H3K27ac-human
ENCFF906WKZ	ENCSR550WUX	ChIP-seq	lung	H3K27ac-human
ENCFF000BIL	ENCSR000ALW	ChIP-seq	mammary epithelial cell	H3K27ac-human
ENCFF000BIM	ENCSR000ALW	ChIP-seq	mammary epithelial cell	H3K27ac-human
ENCFF303DDV	ENCSR752UOD	ChIP-seq	MCF-7	H3K27ac-human
ENCFF787RSQ	ENCSR752UOD	ChIP-seq	MCF-7	H3K27ac-human
ENCFF907DIA	ENCSR752UOD	ChIP-seq	MCF-7	H3K27ac-human	ENCFF297TUK
ENCFF297TUK	ENCSR752UOD	ChIP-seq	MCF-7	H3K27ac-human	ENCFF907DIA
ENCFF337CJH	ENCSR752UOD	ChIP-seq	MCF-7	H3K27ac-human	ENCFF319KQJ
ENCFF319KQJ	ENCSR752UOD	ChIP-seq	MCF-7	H3K27ac-human	ENCFF337CJH
ENCFF000VHC	ENCSR000EWR	ChIP-seq	MCF-7	H3K27ac-human
ENCFF000VHD	ENCSR000EWR	ChIP-seq	MCF-7	H3K27ac-human
ENCFF970HHO	ENCSR013KEC	ChIP-seq	mesenchymal stem cell	H3K27ac-human
ENCFF936KPA	ENCSR013KEC	ChIP-seq	mesenchymal stem cell	H3K27ac-human
ENCFF826BHT	ENCSR473PNT	ChIP-seq	mesendoderm	H3K27ac-human
ENCFF296LHG	ENCSR473PNT	ChIP-seq	mesendoderm	H3K27ac-human
ENCFF205ZNH	ENCSR473PNT	ChIP-seq	mesendoderm	H3K27ac-human
ENCFF389ETO	ENCSR931WLE	ChIP-seq	mesodermal cell	H3K27ac-human
ENCFF407IQY	ENCSR931WLE	ChIP-seq	mesodermal cell	H3K27ac-human
ENCFF555LEX	ENCSR931WLE	ChIP-seq	mesodermal cell	H3K27ac-human
ENCFF120VZS	ENCSR931WLE	ChIP-seq	mesodermal cell	H3K27ac-human
ENCFF630ZFU	ENCSR758OEC	ChIP-seq	MM.1S	H3K27ac-human
ENCFF783XFU	ENCSR758OEC	ChIP-seq	MM.1S	H3K27ac-human
ENCFF661ZQK	ENCSR687ZCM	ChIP-seq	muscle of leg	H3K27ac-human
ENCFF051WCS	ENCSR687ZCM	ChIP-seq	muscle of leg	H3K27ac-human
ENCFF394NCY	ENCSR775FTU	ChIP-seq	muscle of trunk	H3K27ac-human
ENCFF125KNQ	ENCSR775FTU	ChIP-seq	muscle of trunk	H3K27ac-human
ENCFF000BOT	ENCSR000ANV	ChIP-seq	myotube	H3K27ac-human
ENCFF000BOU	ENCSR000ANV	ChIP-seq	myotube	H3K27ac-human
ENCFF459SDQ	ENCSR674VPA	ChIP-seq	naive thymus-derived CD4-positive, alpha-beta T cell	H3K27ac-human
ENCFF023FHK	ENCSR674VPA	ChIP-seq	naive thymus-derived CD4-positive, alpha-beta T cell	H3K27ac-human
ENCFF543XTQ	ENCSR674VPA	ChIP-seq	naive thymus-derived CD4-positive, alpha-beta T cell	H3K27ac-human
ENCFF191VZN	ENCSR674VPA	ChIP-seq	naive thymus-derived CD4-positive, alpha-beta T cell	H3K27ac-human
ENCFF612WYS	ENCSR391EQV	ChIP-seq	natural killer cell	H3K27ac-human
ENCFF002LAJ	ENCSR391EQV	ChIP-seq	natural killer cell	H3K27ac-human
ENCFF002AZH	ENCSR124VOE	ChIP-seq	neural cell	H3K27ac-human
ENCFF002AZW	ENCSR124VOE	ChIP-seq	neural cell	H3K27ac-human
ENCFF932YFI	ENCSR449AXO	ChIP-seq	neural progenitor cell	H3K27ac-human
ENCFF785ZLV	ENCSR449AXO	ChIP-seq	neural progenitor cell	H3K27ac-human
ENCFF181EVF	ENCSR449AXO	ChIP-seq	neural progenitor cell	H3K27ac-human
ENCFF860HDF	ENCSR449AXO	ChIP-seq	neural progenitor cell	H3K27ac-human
ENCFF314JAW	ENCSR799SRL	ChIP-seq	neural stem progenitor cell	H3K27ac-human
ENCFF277BER	ENCSR799SRL	ChIP-seq	neural stem progenitor cell	H3K27ac-human
ENCFF279KNT	ENCSR799SRL	ChIP-seq	neural stem progenitor cell	H3K27ac-human
ENCFF755GNZ	ENCSR267YXV	ChIP-seq	neutrophil	H3K27ac-human
ENCFF554IFD	ENCSR267YXV	ChIP-seq	neutrophil	H3K27ac-human
ENCFF626POI	ENCSR267YXV	ChIP-seq	neutrophil	H3K27ac-human
ENCFF177OIN	ENCSR267YXV	ChIP-seq	neutrophil	H3K27ac-human
ENCFF874HQL	ENCSR267YXV	ChIP-seq	neutrophil	H3K27ac-human
ENCFF796DRE	ENCSR267YXV	ChIP-seq	neutrophil	H3K27ac-human
ENCFF355TKV	ENCSR267YXV	ChIP-seq	neutrophil	H3K27ac-human
ENCFF135DHL	ENCSR267YXV	ChIP-seq	neutrophil	H3K27ac-human
ENCFF002AUX	ENCSR597UDW	ChIP-seq	OCI-LY1	H3K27ac-human
ENCFF171NOW	ENCSR597UDW	ChIP-seq	OCI-LY1	H3K27ac-human	ENCFF590TMQ
ENCFF590TMQ	ENCSR597UDW	ChIP-seq	OCI-LY1	H3K27ac-human	ENCFF171NOW
ENCFF606DIN	ENCSR597UDW	ChIP-seq	OCI-LY1	H3K27ac-human
ENCFF002AUE	ENCSR857GMX	ChIP-seq	OCI-LY3	H3K27ac-human
ENCFF002BCD	ENCSR857GMX	ChIP-seq	OCI-LY3	H3K27ac-human
ENCFF539JCY	ENCSR857GMX	ChIP-seq	OCI-LY3	H3K27ac-human
ENCFF810ZTW	ENCSR857GMX	ChIP-seq	OCI-LY3	H3K27ac-human
ENCFF145ANA	ENCSR857GMX	ChIP-seq	OCI-LY3	H3K27ac-human
ENCFF466ICJ	ENCSR857GMX	ChIP-seq	OCI-LY3	H3K27ac-human
ENCFF002ATK	ENCSR447ZGY	ChIP-seq	OCI-LY7	H3K27ac-human
ENCFF002BBG	ENCSR447ZGY	ChIP-seq	OCI-LY7	H3K27ac-human
ENCFF524KGJ	ENCSR447ZGY	ChIP-seq	OCI-LY7	H3K27ac-human	ENCFF773UBZ
ENCFF773UBZ	ENCSR447ZGY	ChIP-seq	OCI-LY7	H3K27ac-human	ENCFF524KGJ
ENCFF822DBR	ENCSR447ZGY	ChIP-seq	OCI-LY7	H3K27ac-human	ENCFF004YXE
ENCFF558WXW	ENCSR447ZGY	ChIP-seq	OCI-LY7	H3K27ac-human	ENCFF094GON
ENCFF094GON	ENCSR447ZGY	ChIP-seq	OCI-LY7	H3K27ac-human	ENCFF558WXW
ENCFF004YXE	ENCSR447ZGY	ChIP-seq	OCI-LY7	H3K27ac-human	ENCFF822DBR
ENCFF000CVS	ENCSR000APH	ChIP-seq	osteoblast	H3K27ac-human
ENCFF000CVU	ENCSR000APH	ChIP-seq	osteoblast	H3K27ac-human
ENCFF503FJZ	ENCSR268JQE	ChIP-seq	ovary	H3K27ac-human
ENCFF000VJD	ENCSR000EXK	ChIP-seq	Panc1	H3K27ac-human
ENCFF000VJH	ENCSR000EXK	ChIP-seq	Panc1	H3K27ac-human
ENCFF546HNU	ENCSR612BWE	ChIP-seq	pancreas	H3K27ac-human
ENCFF996ECL	ENCSR402HFW	ChIP-seq	pancreas	H3K27ac-human
ENCFF794NKI	ENCSR826UTD	ChIP-seq	PC-3	H3K27ac-human
ENCFF468EBP	ENCSR826UTD	ChIP-seq	PC-3	H3K27ac-human
ENCFF763WUN	ENCSR769FOC	ChIP-seq	PC-9	H3K27ac-human	ENCFF658IDE
ENCFF658IDE	ENCSR769FOC	ChIP-seq	PC-9	H3K27ac-human	ENCFF763WUN
ENCFF443IWZ	ENCSR769FOC	ChIP-seq	PC-9	H3K27ac-human
ENCFF459NDT	ENCSR769FOC	ChIP-seq	PC-9	H3K27ac-human	ENCFF705UTY
ENCFF705UTY	ENCSR769FOC	ChIP-seq	PC-9	H3K27ac-human	ENCFF459NDT
ENCFF082JPG	ENCSR837SGJ	ChIP-seq	Peyer's patch	H3K27ac-human
ENCFF453DCW	ENCSR837SGJ	ChIP-seq	Peyer's patch	H3K27ac-human
ENCFF400HWQ	ENCSR758KRK	ChIP-seq	Peyer's patch	H3K27ac-human
ENCFF733MLR	ENCSR758KRK	ChIP-seq	Peyer's patch	H3K27ac-human
ENCFF871OUX	ENCSR758KRK	ChIP-seq	Peyer's patch	H3K27ac-human
ENCFF096DGK	ENCSR758KRK	ChIP-seq	Peyer's patch	H3K27ac-human
ENCFF907YMF	ENCSR498ZRC	ChIP-seq	placenta	H3K27ac-human
ENCFF493XWO	ENCSR498ZRC	ChIP-seq	placenta	H3K27ac-human
ENCFF698USZ	ENCSR763IDK	ChIP-seq	prostate gland	H3K27ac-human
ENCFF423DAR	ENCSR763IDK	ChIP-seq	prostate gland	H3K27ac-human
ENCFF111ZHX	ENCSR763IDK	ChIP-seq	prostate gland	H3K27ac-human
ENCFF032TSP	ENCSR763IDK	ChIP-seq	prostate gland	H3K27ac-human
ENCFF652GCZ	ENCSR763IDK	ChIP-seq	prostate gland	H3K27ac-human
ENCFF951QTZ	ENCSR763IDK	ChIP-seq	prostate gland	H3K27ac-human
ENCFF453FYW	ENCSR791ISZ	ChIP-seq	psoas muscle	H3K27ac-human
ENCFF823MZG	ENCSR367WYJ	ChIP-seq	psoas muscle	H3K27ac-human
ENCFF351KVM	ENCSR367WYJ	ChIP-seq	psoas muscle	H3K27ac-human
ENCFF227HUK	ENCSR367WYJ	ChIP-seq	psoas muscle	H3K27ac-human
ENCFF590MND	ENCSR250NHD	ChIP-seq	psoas muscle	H3K27ac-human
ENCFF231NGE	ENCSR593KDJ	ChIP-seq	right atrium auricular region	H3K27ac-human
ENCFF996SHZ	ENCSR593KDJ	ChIP-seq	right atrium auricular region	H3K27ac-human
ENCFF812IBZ	ENCSR074ECR	ChIP-seq	right cardiac atrium	H3K27ac-human
ENCFF931EZZ	ENCSR981UJA	ChIP-seq	right lobe of liver	H3K27ac-human
ENCFF740NTK	ENCSR981UJA	ChIP-seq	right lobe of liver	H3K27ac-human
ENCFF020LUU	ENCSR981UJA	ChIP-seq	right lobe of liver	H3K27ac-human
ENCFF135NRF	ENCSR981UJA	ChIP-seq	right lobe of liver	H3K27ac-human
ENCFF666GAH	ENCSR203KEU	ChIP-seq	RWPE1	H3K27ac-human	ENCFF925HTP
ENCFF925HTP	ENCSR203KEU	ChIP-seq	RWPE1	H3K27ac-human	ENCFF666GAH
ENCFF950OXW	ENCSR203KEU	ChIP-seq	RWPE1	H3K27ac-human	ENCFF054HVM
ENCFF054HVM	ENCSR203KEU	ChIP-seq	RWPE1	H3K27ac-human	ENCFF950OXW
ENCFF685WRF	ENCSR987PNT	ChIP-seq	RWPE2	H3K27ac-human	ENCFF844OSE
ENCFF844OSE	ENCSR987PNT	ChIP-seq	RWPE2	H3K27ac-human	ENCFF685WRF
ENCFF326ROP	ENCSR987PNT	ChIP-seq	RWPE2	H3K27ac-human	ENCFF548VDA
ENCFF548VDA	ENCSR987PNT	ChIP-seq	RWPE2	H3K27ac-human	ENCFF326ROP
ENCFF504UZA	ENCSR987PNT	ChIP-seq	RWPE2	H3K27ac-human	ENCFF420UBY
ENCFF420UBY	ENCSR987PNT	ChIP-seq	RWPE2	H3K27ac-human	ENCFF504UZA
ENCFF690WBN	ENCSR213SMK	ChIP-seq	sigmoid colon	H3K27ac-human
ENCFF375GAE	ENCSR561YSH	ChIP-seq	sigmoid colon	H3K27ac-human
ENCFF367MUX	ENCSR641SDI	ChIP-seq	sigmoid colon	H3K27ac-human
ENCFF568BUS	ENCSR641SDI	ChIP-seq	sigmoid colon	H3K27ac-human
ENCFF745ARE	ENCSR641SDI	ChIP-seq	sigmoid colon	H3K27ac-human
ENCFF043DMW	ENCSR641SDI	ChIP-seq	sigmoid colon	H3K27ac-human
ENCFF178GRO	ENCSR268ZCF	ChIP-seq	sigmoid colon	H3K27ac-human
ENCFF847AST	ENCSR268ZCF	ChIP-seq	sigmoid colon	H3K27ac-human
ENCFF936KFD	ENCSR835MMN	ChIP-seq	SK-N-MC	H3K27ac-human
ENCFF652KAN	ENCSR835MMN	ChIP-seq	SK-N-MC	H3K27ac-human	ENCFF066HPX
ENCFF066HPX	ENCSR835MMN	ChIP-seq	SK-N-MC	H3K27ac-human	ENCFF652KAN
ENCFF002ABL	ENCSR000FCU	ChIP-seq	SK-N-SH	H3K27ac-human
ENCFF002ABN	ENCSR000FCU	ChIP-seq	SK-N-SH	H3K27ac-human
ENCFF706FJF	ENCSR564IGJ	ChIP-seq	SK-N-SH	H3K27ac-human	ENCFF850YMD
ENCFF850YMD	ENCSR564IGJ	ChIP-seq	SK-N-SH	H3K27ac-human	ENCFF706FJF
ENCFF254NPS	ENCSR564IGJ	ChIP-seq	SK-N-SH	H3K27ac-human	ENCFF521UZO
ENCFF168JIX	ENCSR564IGJ	ChIP-seq	SK-N-SH	H3K27ac-human	ENCFF385BZZ
ENCFF385BZZ	ENCSR564IGJ	ChIP-seq	SK-N-SH	H3K27ac-human	ENCFF168JIX
ENCFF521UZO	ENCSR564IGJ	ChIP-seq	SK-N-SH	H3K27ac-human	ENCFF254NPS
ENCFF000BLI	ENCSR000ANF	ChIP-seq	skeletal muscle myoblast	H3K27ac-human
ENCFF000BLJ	ENCSR000ANF	ChIP-seq	skeletal muscle myoblast	H3K27ac-human
ENCFF308MVS	ENCSR655XLM	ChIP-seq	small intestine	H3K27ac-human
ENCFF349RCJ	ENCSR543CPW	ChIP-seq	small intestine	H3K27ac-human
ENCFF684LMP	ENCSR543CPW	ChIP-seq	small intestine	H3K27ac-human
ENCFF668PTO	ENCSR543CPW	ChIP-seq	small intestine	H3K27ac-human
ENCFF910WPG	ENCSR454VRA	ChIP-seq	small intestine	H3K27ac-human
ENCFF313OLS	ENCSR892XFG	ChIP-seq	small intestine	H3K27ac-human
ENCFF355KRT	ENCSR892XFG	ChIP-seq	small intestine	H3K27ac-human
ENCFF586FTG	ENCSR210ZPC	ChIP-seq	smooth muscle cell	H3K27ac-human
ENCFF325IYG	ENCSR210ZPC	ChIP-seq	smooth muscle cell	H3K27ac-human
ENCFF489VEC	ENCSR210ZPC	ChIP-seq	smooth muscle cell	H3K27ac-human
ENCFF306ZIT	ENCSR209QGZ	ChIP-seq	spinal cord	H3K27ac-human
ENCFF183MZS	ENCSR209QGZ	ChIP-seq	spinal cord	H3K27ac-human
ENCFF063UMS	ENCSR170MAJ	ChIP-seq	spleen	H3K27ac-human
ENCFF024MIO	ENCSR235ZBF	ChIP-seq	spleen	H3K27ac-human
ENCFF772AWQ	ENCSR086XCT	ChIP-seq	spleen	H3K27ac-human
ENCFF451NBT	ENCSR726HTS	ChIP-seq	spleen	H3K27ac-human
ENCFF234GKO	ENCSR726HTS	ChIP-seq	spleen	H3K27ac-human
ENCFF053CBZ	ENCSR204OJS	ChIP-seq	stomach	H3K27ac-human
ENCFF394YBR	ENCSR204OJS	ChIP-seq	stomach	H3K27ac-human
ENCFF765XNJ	ENCSR204OJS	ChIP-seq	stomach	H3K27ac-human
ENCFF303NHQ	ENCSR204OJS	ChIP-seq	stomach	H3K27ac-human
ENCFF564PES	ENCSR204OJS	ChIP-seq	stomach	H3K27ac-human
ENCFF851QYW	ENCSR204OJS	ChIP-seq	stomach	H3K27ac-human
ENCFF666EGF	ENCSR437QMD	ChIP-seq	stomach	H3K27ac-human
ENCFF669MHN	ENCSR437QMD	ChIP-seq	stomach	H3K27ac-human
ENCFF282DOJ	ENCSR582UTE	ChIP-seq	stomach	H3K27ac-human
ENCFF271RIT	ENCSR001SHB	ChIP-seq	stomach	H3K27ac-human
ENCFF358COO	ENCSR743DDX	ChIP-seq	stomach	H3K27ac-human
ENCFF061QOM	ENCSR743DDX	ChIP-seq	stomach	H3K27ac-human
ENCFF746EJK	ENCSR751BHO	ChIP-seq	stomach	H3K27ac-human
ENCFF862SNF	ENCSR751BHO	ChIP-seq	stomach	H3K27ac-human
ENCFF539VAQ	ENCSR751BHO	ChIP-seq	stomach	H3K27ac-human
ENCFF608CMJ	ENCSR751BHO	ChIP-seq	stomach	H3K27ac-human
ENCFF628GCG	ENCSR133NBJ	ChIP-seq	stomach	H3K27ac-human
ENCFF964NOS	ENCSR133NBJ	ChIP-seq	stomach	H3K27ac-human
ENCFF002AUS	ENCSR307DQT	ChIP-seq	SU-DHL-6	H3K27ac-human
ENCFF002AYA	ENCSR307DQT	ChIP-seq	SU-DHL-6	H3K27ac-human
ENCFF893WQJ	ENCSR307DQT	ChIP-seq	SU-DHL-6	H3K27ac-human
ENCFF575WVR	ENCSR307DQT	ChIP-seq	SU-DHL-6	H3K27ac-human
ENCFF631IKT	ENCSR307DQT	ChIP-seq	SU-DHL-6	H3K27ac-human
ENCFF602PKX	ENCSR222QLW	ChIP-seq	T-cell	H3K27ac-human
ENCFF011CJP	ENCSR222QLW	ChIP-seq	T-cell	H3K27ac-human
ENCFF682TKX	ENCSR136ZQZ	ChIP-seq	testis	H3K27ac-human
ENCFF641XWI	ENCSR136ZQZ	ChIP-seq	testis	H3K27ac-human
ENCFF274PXW	ENCSR136ZQZ	ChIP-seq	testis	H3K27ac-human
ENCFF390GRW	ENCSR136ZQZ	ChIP-seq	testis	H3K27ac-human
ENCFF433VCF	ENCSR136ZQZ	ChIP-seq	testis	H3K27ac-human
ENCFF332BZM	ENCSR136ZQZ	ChIP-seq	testis	H3K27ac-human
ENCFF264VOW	ENCSR136ZQZ	ChIP-seq	testis	H3K27ac-human
ENCFF835AYA	ENCSR136ZQZ	ChIP-seq	testis	H3K27ac-human
ENCFF514FNB	ENCSR318HUC	ChIP-seq	thoracic aorta	H3K27ac-human
ENCFF124BGS	ENCSR015GFK	ChIP-seq	thoracic aorta	H3K27ac-human
ENCFF542CPV	ENCSR015GFK	ChIP-seq	thoracic aorta	H3K27ac-human
ENCFF135NMH	ENCSR015GFK	ChIP-seq	thoracic aorta	H3K27ac-human
ENCFF799IYC	ENCSR303IKJ	ChIP-seq	thymus	H3K27ac-human
ENCFF427ZIM	ENCSR776KLS	ChIP-seq	thymus	H3K27ac-human
ENCFF445EHN	ENCSR776KLS	ChIP-seq	thymus	H3K27ac-human
ENCFF339ODV	ENCSR716FUH	ChIP-seq	thyroid gland	H3K27ac-human
ENCFF870TZH	ENCSR716FUH	ChIP-seq	thyroid gland	H3K27ac-human
ENCFF214DHU	ENCSR203KCB	ChIP-seq	thyroid gland	H3K27ac-human
ENCFF209OKJ	ENCSR203KCB	ChIP-seq	thyroid gland	H3K27ac-human
ENCFF330KKH	ENCSR203KCB	ChIP-seq	thyroid gland	H3K27ac-human
ENCFF343NQH	ENCSR203KCB	ChIP-seq	thyroid gland	H3K27ac-human
ENCFF912LCB	ENCSR500YBS	ChIP-seq	thyroid gland	H3K27ac-human
ENCFF908MFI	ENCSR500YBS	ChIP-seq	thyroid gland	H3K27ac-human
ENCFF431PJB	ENCSR500YBS	ChIP-seq	thyroid gland	H3K27ac-human
ENCFF089KJG	ENCSR500YBS	ChIP-seq	thyroid gland	H3K27ac-human
ENCFF176GZS	ENCSR597BWL	ChIP-seq	thyroid gland	H3K27ac-human
ENCFF570KZO	ENCSR597BWL	ChIP-seq	thyroid gland	H3K27ac-human
ENCFF147IPQ	ENCSR535GFO	ChIP-seq	tibial artery	H3K27ac-human
ENCFF068FUW	ENCSR535GFO	ChIP-seq	tibial artery	H3K27ac-human
ENCFF489IJG	ENCSR535GFO	ChIP-seq	tibial artery	H3K27ac-human
ENCFF482NDH	ENCSR535GFO	ChIP-seq	tibial artery	H3K27ac-human
ENCFF334EZW	ENCSR778QHG	ChIP-seq	tibial nerve	H3K27ac-human
ENCFF992XKE	ENCSR778QHG	ChIP-seq	tibial nerve	H3K27ac-human
ENCFF494BBS	ENCSR778QHG	ChIP-seq	tibial nerve	H3K27ac-human
ENCFF549LCU	ENCSR778QHG	ChIP-seq	tibial nerve	H3K27ac-human
ENCFF075RQB	ENCSR771YJT	ChIP-seq	tibial nerve	H3K27ac-human
ENCFF699EFW	ENCSR771YJT	ChIP-seq	tibial nerve	H3K27ac-human
ENCFF205CMA	ENCSR091KXI	ChIP-seq	tibial nerve	H3K27ac-human
ENCFF874IQC	ENCSR091KXI	ChIP-seq	tibial nerve	H3K27ac-human
ENCFF547ASL	ENCSR091KXI	ChIP-seq	tibial nerve	H3K27ac-human
ENCFF065AFV	ENCSR091KXI	ChIP-seq	tibial nerve	H3K27ac-human
ENCFF377RRF	ENCSR792VLP	ChIP-seq	transverse colon	H3K27ac-human
ENCFF355XNV	ENCSR792VLP	ChIP-seq	transverse colon	H3K27ac-human
ENCFF792AEJ	ENCSR792VLP	ChIP-seq	transverse colon	H3K27ac-human
ENCFF767RRK	ENCSR792VLP	ChIP-seq	transverse colon	H3K27ac-human
ENCFF359AHW	ENCSR208QRN	ChIP-seq	transverse colon	H3K27ac-human
ENCFF481TGO	ENCSR208QRN	ChIP-seq	transverse colon	H3K27ac-human
ENCFF189BBG	ENCSR640XRV	ChIP-seq	transverse colon	H3K27ac-human
ENCFF805LTN	ENCSR640XRV	ChIP-seq	transverse colon	H3K27ac-human
ENCFF706KXN	ENCSR069EGE	ChIP-seq	transverse colon	H3K27ac-human
ENCFF382QHO	ENCSR069EGE	ChIP-seq	transverse colon	H3K27ac-human
ENCFF710QVF	ENCSR425PQI	ChIP-seq	trophoblast cell	H3K27ac-human
ENCFF613EXZ	ENCSR425PQI	ChIP-seq	trophoblast cell	H3K27ac-human
ENCFF571QQY	ENCSR453MUW	ChIP-seq	upper lobe of left lung	H3K27ac-human
ENCFF542FRC	ENCSR453MUW	ChIP-seq	upper lobe of left lung	H3K27ac-human
ENCFF736PMU	ENCSR453MUW	ChIP-seq	upper lobe of left lung	H3K27ac-human
ENCFF190JZI	ENCSR453MUW	ChIP-seq	upper lobe of left lung	H3K27ac-human
ENCFF950HVG	ENCSR948TOS	ChIP-seq	upper lobe of left lung	H3K27ac-human
ENCFF580BZW	ENCSR948TOS	ChIP-seq	upper lobe of left lung	H3K27ac-human
ENCFF818UZF	ENCSR948TOS	ChIP-seq	upper lobe of left lung	H3K27ac-human
ENCFF212BML	ENCSR948TOS	ChIP-seq	upper lobe of left lung	H3K27ac-human
ENCFF949SUD	ENCSR738SXD	ChIP-seq	upper lobe of left lung	H3K27ac-human
ENCFF459LBY	ENCSR738SXD	ChIP-seq	upper lobe of left lung	H3K27ac-human
ENCFF413QKU	ENCSR054BKO	ChIP-seq	urinary bladder	H3K27ac-human
ENCFF654XGY	ENCSR249INE	ChIP-seq	uterus	H3K27ac-human
ENCFF072KDT	ENCSR249INE	ChIP-seq	uterus	H3K27ac-human
ENCFF194MVI	ENCSR249INE	ChIP-seq	uterus	H3K27ac-human
ENCFF762RRI	ENCSR249INE	ChIP-seq	uterus	H3K27ac-human
ENCFF059KCC	ENCSR249INE	ChIP-seq	uterus	H3K27ac-human
ENCFF064KXF	ENCSR249INE	ChIP-seq	uterus	H3K27ac-human
ENCFF941GCO	ENCSR189JIH	ChIP-seq	uterus	H3K27ac-human
ENCFF631MUY	ENCSR189JIH	ChIP-seq	uterus	H3K27ac-human
ENCFF250ZFX	ENCSR189JIH	ChIP-seq	uterus	H3K27ac-human
ENCFF534QUU	ENCSR189JIH	ChIP-seq	uterus	H3K27ac-human
ENCFF095LCX	ENCSR718BTD	ChIP-seq	vagina	H3K27ac-human
ENCFF178BTN	ENCSR718BTD	ChIP-seq	vagina	H3K27ac-human
ENCFF340HVH	ENCSR718BTD	ChIP-seq	vagina	H3K27ac-human
ENCFF618JJH	ENCSR718BTD	ChIP-seq	vagina	H3K27ac-human
ENCFF704XKC	ENCSR597ULV	ChIP-seq	VCaP	H3K27ac-human	ENCFF707CNX
ENCFF707CNX	ENCSR597ULV	ChIP-seq	VCaP	H3K27ac-human	ENCFF704XKC
ENCFF437EXK	ENCSR597ULV	ChIP-seq	VCaP	H3K27ac-human	ENCFF455NHN
ENCFF455NHN	ENCSR597ULV	ChIP-seq	VCaP	H3K27ac-human	ENCFF437EXK
ENCFF332WSR	ENCSR747BYL	ChIP-seq	A673	H3K27me3-human	ENCFF343VIJ
ENCFF343VIJ	ENCSR747BYL	ChIP-seq	A673	H3K27me3-human	ENCFF332WSR
ENCFF561VTH	ENCSR747BYL	ChIP-seq	A673	H3K27me3-human
ENCFF136PTA	ENCSR747BYL	ChIP-seq	A673	H3K27me3-human
ENCFF869KSG	ENCSR747BYL	ChIP-seq	A673	H3K27me3-human
ENCFF807OXX	ENCSR747BYL	ChIP-seq	A673	H3K27me3-human
ENCFF708XHD	ENCSR747BYL	ChIP-seq	A673	H3K27me3-human
ENCFF002AWO	ENCSR475NLR	ChIP-seq	ACC112	H3K27me3-human
ENCFF002AWV	ENCSR475NLR	ChIP-seq	ACC112	H3K27me3-human
ENCFF482AMF	ENCSR475NLR	ChIP-seq	ACC112	H3K27me3-human
ENCFF011QMA	ENCSR475NLR	ChIP-seq	ACC112	H3K27me3-human
ENCFF217SPL	ENCSR218BPG	ChIP-seq	adrenal gland	H3K27me3-human
ENCFF462MOO	ENCSR218BPG	ChIP-seq	adrenal gland	H3K27me3-human
ENCFF920OYG	ENCSR218BPG	ChIP-seq	adrenal gland	H3K27me3-human
ENCFF840OQI	ENCSR181JFC	ChIP-seq	adrenal gland	H3K27me3-human
ENCFF001ENK	ENCSR000DPK	ChIP-seq	AG04450	H3K27me3-human
ENCFF001ENL	ENCSR000DPK	ChIP-seq	AG04450	H3K27me3-human
ENCFF104ZZP	ENCSR196PGM	ChIP-seq	aorta	H3K27me3-human
ENCFF770CGV	ENCSR128VHV	ChIP-seq	aorta	H3K27me3-human
ENCFF830PWL	ENCSR589GII	ChIP-seq	ascending aorta	H3K27me3-human
ENCFF888QUQ	ENCSR589GII	ChIP-seq	ascending aorta	H3K27me3-human
ENCFF696JUO	ENCSR103QHX	ChIP-seq	ascending aorta	H3K27me3-human
ENCFF244YXH	ENCSR103QHX	ChIP-seq	ascending aorta	H3K27me3-human
ENCFF491PHM	ENCSR103QHX	ChIP-seq	ascending aorta	H3K27me3-human
ENCFF782TPX	ENCSR103QHX	ChIP-seq	ascending aorta	H3K27me3-human
ENCFF000CHN	ENCSR000AOR	ChIP-seq	astrocyte	H3K27me3-human
ENCFF000CHR	ENCSR000AOR	ChIP-seq	astrocyte	H3K27me3-human
ENCFF864CRK	ENCSR162DGX	ChIP-seq	B cell	H3K27me3-human
ENCFF500ATS	ENCSR162DGX	ChIP-seq	B cell	H3K27me3-human
ENCFF726BGD	ENCSR162DGX	ChIP-seq	B cell	H3K27me3-human
ENCFF257BOR	ENCSR162DGX	ChIP-seq	B cell	H3K27me3-human
ENCFF341IZE	ENCSR522EGW	ChIP-seq	B cell	H3K27me3-human
ENCFF930KTP	ENCSR557TNE	ChIP-seq	B cell	H3K27me3-human
ENCFF529PGJ	ENCSR557TNE	ChIP-seq	B cell	H3K27me3-human
ENCFF705DLT	ENCSR404MOX	ChIP-seq	B cell	H3K27me3-human
ENCFF106EHP	ENCSR404MOX	ChIP-seq	B cell	H3K27me3-human
ENCFF001EQX	ENCSR000DQG	ChIP-seq	BJ	H3K27me3-human
ENCFF001ERF	ENCSR000DQG	ChIP-seq	BJ	H3K27me3-human
ENCFF756OIN	ENCSR903GLL	ChIP-seq	body of pancreas	H3K27me3-human
ENCFF504LCB	ENCSR903GLL	ChIP-seq	body of pancreas	H3K27me3-human
ENCFF901KFC	ENCSR774CFO	ChIP-seq	body of pancreas	H3K27me3-human
ENCFF556WOH	ENCSR774CFO	ChIP-seq	body of pancreas	H3K27me3-human
ENCFF880JQP	ENCSR774CFO	ChIP-seq	body of pancreas	H3K27me3-human
ENCFF574AEY	ENCSR774CFO	ChIP-seq	body of pancreas	H3K27me3-human
ENCFF920FIQ	ENCSR774CFO	ChIP-seq	body of pancreas	H3K27me3-human
ENCFF990SGG	ENCSR977CEC	ChIP-seq	body of pancreas	H3K27me3-human
ENCFF077JVB	ENCSR479BPF	ChIP-seq	brain	H3K27me3-human
ENCFF326MOF	ENCSR479BPF	ChIP-seq	brain	H3K27me3-human
ENCFF422ZNA	ENCSR479BPF	ChIP-seq	brain	H3K27me3-human
ENCFF937DZF	ENCSR479BPF	ChIP-seq	brain	H3K27me3-human
ENCFF232NFF	ENCSR627STE	ChIP-seq	brain	H3K27me3-human
ENCFF229RRR	ENCSR770WSE	ChIP-seq	breast epithelium	H3K27me3-human
ENCFF942XTX	ENCSR770WSE	ChIP-seq	breast epithelium	H3K27me3-human
ENCFF178NFV	ENCSR770WSE	ChIP-seq	breast epithelium	H3K27me3-human
ENCFF141YPR	ENCSR770WSE	ChIP-seq	breast epithelium	H3K27me3-human
ENCFF001GCT	ENCSR000DXK	ChIP-seq	bronchial epithelial cell	H3K27me3-human
ENCFF001GCU	ENCSR000DXK	ChIP-seq	bronchial epithelial cell	H3K27me3-human
ENCFF001ESL	ENCSR000DQL	ChIP-seq	Caco-2	H3K27me3-human
ENCFF001ESM	ENCSR000DQL	ChIP-seq	Caco-2	H3K27me3-human
ENCFF773MOC	ENCSR864LRY	ChIP-seq	cardiac muscle cell	H3K27me3-human
ENCFF138BHG	ENCSR864LRY	ChIP-seq	cardiac muscle cell	H3K27me3-human
ENCFF667KFU	ENCSR864LRY	ChIP-seq	cardiac muscle cell	H3K27me3-human
ENCFF562HAT	ENCSR864LRY	ChIP-seq	cardiac muscle cell	H3K27me3-human
ENCFF720MIH	ENCSR864LRY	ChIP-seq	cardiac muscle cell	H3K27me3-human
ENCFF944DOY	ENCSR864LRY	ChIP-seq	cardiac muscle cell	H3K27me3-human
ENCFF127BPU	ENCSR080XUB	ChIP-seq	CD14-positive monocyte	H3K27me3-human
ENCFF001FYR	ENCSR000DWM	ChIP-seq	CD14-positive monocyte	H3K27me3-human
ENCFF000CEU	ENCSR000ASK	ChIP-seq	CD14-positive monocyte	H3K27me3-human
ENCFF000CEV	ENCSR000ASK	ChIP-seq	CD14-positive monocyte	H3K27me3-human
ENCFF411UVP	ENCSR012KUR	ChIP-seq	CD4-positive, alpha-beta memory T cell	H3K27me3-human
ENCFF991QCC	ENCSR012KUR	ChIP-seq	CD4-positive, alpha-beta memory T cell	H3K27me3-human
ENCFF576BBU	ENCSR012KUR	ChIP-seq	CD4-positive, alpha-beta memory T cell	H3K27me3-human
ENCFF815XHM	ENCSR043SBG	ChIP-seq	CD4-positive, alpha-beta T cell	H3K27me3-human
ENCFF062OUN	ENCSR043SBG	ChIP-seq	CD4-positive, alpha-beta T cell	H3K27me3-human
ENCFF677XTI	ENCSR043SBG	ChIP-seq	CD4-positive, alpha-beta T cell	H3K27me3-human
ENCFF945LOT	ENCSR043SBG	ChIP-seq	CD4-positive, alpha-beta T cell	H3K27me3-human
ENCFF241HWP	ENCSR733QOZ	ChIP-seq	CD4-positive, alpha-beta T cell	H3K27me3-human
ENCFF696HAE	ENCSR733QOZ	ChIP-seq	CD4-positive, alpha-beta T cell	H3K27me3-human
ENCFF549FJX	ENCSR203GEP	ChIP-seq	CD4-positive, CD25-positive, alpha-beta regulatory T cell	H3K27me3-human
ENCFF615FNW	ENCSR203GEP	ChIP-seq	CD4-positive, CD25-positive, alpha-beta regulatory T cell	H3K27me3-human
ENCFF010QBJ	ENCSR203GEP	ChIP-seq	CD4-positive, CD25-positive, alpha-beta regulatory T cell	H3K27me3-human
ENCFF824PUL	ENCSR203GEP	ChIP-seq	CD4-positive, CD25-positive, alpha-beta regulatory T cell	H3K27me3-human
ENCFF784OKP	ENCSR103GGR	ChIP-seq	CD8-positive, alpha-beta T cell	H3K27me3-human
ENCFF721EHD	ENCSR103GGR	ChIP-seq	CD8-positive, alpha-beta T cell	H3K27me3-human
ENCFF921LVS	ENCSR103GGR	ChIP-seq	CD8-positive, alpha-beta T cell	H3K27me3-human
ENCFF639DCO	ENCSR103GGR	ChIP-seq	CD8-positive, alpha-beta T cell	H3K27me3-human
ENCFF898FFT	ENCSR311OCP	ChIP-seq	common myeloid progenitor, CD34-positive	H3K27me3-human
ENCFF376VMQ	ENCSR862NIZ	ChIP-seq	common myeloid progenitor, CD34-positive	H3K27me3-human
ENCFF279SSJ	ENCSR862NIZ	ChIP-seq	common myeloid progenitor, CD34-positive	H3K27me3-human
ENCFF410VSH	ENCSR862NIZ	ChIP-seq	common myeloid progenitor, CD34-positive	H3K27me3-human
ENCFF399TRZ	ENCSR862NIZ	ChIP-seq	common myeloid progenitor, CD34-positive	H3K27me3-human
ENCFF962LHH	ENCSR862NIZ	ChIP-seq	common myeloid progenitor, CD34-positive	H3K27me3-human
ENCFF282CJY	ENCSR862NIZ	ChIP-seq	common myeloid progenitor, CD34-positive	H3K27me3-human
ENCFF685TXL	ENCSR862NIZ	ChIP-seq	common myeloid progenitor, CD34-positive	H3K27me3-human
ENCFF821UMN	ENCSR355PUX	ChIP-seq	common myeloid progenitor, CD34-positive	H3K27me3-human
ENCFF896SMW	ENCSR458PCE	ChIP-seq	common myeloid progenitor, CD34-positive	H3K27me3-human
ENCFF000AQN	ENCSR000ASX	ChIP-seq	DND-41	H3K27me3-human
ENCFF438GPS	ENCSR000ASX	ChIP-seq	DND-41	H3K27me3-human
ENCFF282GEI	ENCSR000ASX	ChIP-seq	DND-41	H3K27me3-human
ENCFF694MDP	ENCSR000ASX	ChIP-seq	DND-41	H3K27me3-human
ENCFF369ZPT	ENCSR000ASX	ChIP-seq	DND-41	H3K27me3-human
ENCFF002BAL	ENCSR350RYG	ChIP-seq	DOHH2	H3K27me3-human
ENCFF002BCE	ENCSR350RYG	ChIP-seq	DOHH2	H3K27me3-human
ENCFF072XFE	ENCSR350RYG	ChIP-seq	DOHH2	H3K27me3-human
ENCFF250WGI	ENCSR350RYG	ChIP-seq	DOHH2	H3K27me3-human
ENCFF309TML	ENCSR350RYG	ChIP-seq	DOHH2	H3K27me3-human
ENCFF404XXP	ENCSR350RYG	ChIP-seq	DOHH2	H3K27me3-human
ENCFF354TNT	ENCSR690GLT	ChIP-seq	ectodermal cell	H3K27me3-human
ENCFF707SHK	ENCSR690GLT	ChIP-seq	ectodermal cell	H3K27me3-human
ENCFF437ZNY	ENCSR368ZJL	ChIP-seq	effector memory CD4-positive, alpha-beta T cell	H3K27me3-human
ENCFF337JLT	ENCSR368ZJL	ChIP-seq	effector memory CD4-positive, alpha-beta T cell	H3K27me3-human
ENCFF173ACS	ENCSR368ZJL	ChIP-seq	effector memory CD4-positive, alpha-beta T cell	H3K27me3-human
ENCFF085HVZ	ENCSR368ZJL	ChIP-seq	effector memory CD4-positive, alpha-beta T cell	H3K27me3-human
ENCFF474PYP	ENCSR273IYV	ChIP-seq	endodermal cell	H3K27me3-human
ENCFF382FIH	ENCSR273IYV	ChIP-seq	endodermal cell	H3K27me3-human
ENCFF643QQK	ENCSR273IYV	ChIP-seq	endodermal cell	H3K27me3-human
ENCFF063WRB	ENCSR273IYV	ChIP-seq	endodermal cell	H3K27me3-human
ENCFF952AMT	ENCSR273IYV	ChIP-seq	endodermal cell	H3K27me3-human
ENCFF192BVZ	ENCSR273IYV	ChIP-seq	endodermal cell	H3K27me3-human
ENCFF146EUQ	ENCSR273IYV	ChIP-seq	endodermal cell	H3K27me3-human
ENCFF071QMJ	ENCSR273IYV	ChIP-seq	endodermal cell	H3K27me3-human
ENCFF012YQR	ENCSR273IYV	ChIP-seq	endodermal cell	H3K27me3-human
ENCFF644DJX	ENCSR273IYV	ChIP-seq	endodermal cell	H3K27me3-human
ENCFF000BSK	ENCSR000AKK	ChIP-seq	endothelial cell of umbilical vein	H3K27me3-human
ENCFF000BSR	ENCSR000AKK	ChIP-seq	endothelial cell of umbilical vein	H3K27me3-human
ENCFF001FSE	ENCSR000DVO	ChIP-seq	endothelial cell of umbilical vein	H3K27me3-human
ENCFF001FSF	ENCSR000DVO	ChIP-seq	endothelial cell of umbilical vein	H3K27me3-human
ENCFF668RMT	ENCSR088GXB	ChIP-seq	esophagus	H3K27me3-human
ENCFF981SUW	ENCSR641RQV	ChIP-seq	esophagus	H3K27me3-human
ENCFF727JOC	ENCSR177CGN	ChIP-seq	esophagus muscularis mucosa	H3K27me3-human
ENCFF471OKC	ENCSR177CGN	ChIP-seq	esophagus muscularis mucosa	H3K27me3-human
ENCFF769KKC	ENCSR057BFO	ChIP-seq	esophagus squamous epithelium	H3K27me3-human
ENCFF694RXF	ENCSR057BFO	ChIP-seq	esophagus squamous epithelium	H3K27me3-human
ENCFF792QAP	ENCSR057BFO	ChIP-seq	esophagus squamous epithelium	H3K27me3-human
ENCFF997GUE	ENCSR057BFO	ChIP-seq	esophagus squamous epithelium	H3K27me3-human
ENCFF000CKM	ENCSR000APO	ChIP-seq	fibroblast of dermis	H3K27me3-human
ENCFF000CKN	ENCSR000APO	ChIP-seq	fibroblast of dermis	H3K27me3-human
ENCFF000CRX	ENCSR000AMS	ChIP-seq	fibroblast of lung	H3K27me3-human
ENCFF000CSA	ENCSR000AMS	ChIP-seq	fibroblast of lung	H3K27me3-human
ENCFF932SYR	ENCSR621FNM	ChIP-seq	foreskin keratinocyte	H3K27me3-human	ENCFF257AUH
ENCFF257AUH	ENCSR621FNM	ChIP-seq	foreskin keratinocyte	H3K27me3-human	ENCFF932SYR
ENCFF323UHF	ENCSR621FNM	ChIP-seq	foreskin keratinocyte	H3K27me3-human	ENCFF974FKF
ENCFF974FKF	ENCSR621FNM	ChIP-seq	foreskin keratinocyte	H3K27me3-human	ENCFF323UHF
ENCFF550EGJ	ENCSR201OSX	ChIP-seq	gastrocnemius medialis	H3K27me3-human
ENCFF531NRI	ENCSR201OSX	ChIP-seq	gastrocnemius medialis	H3K27me3-human
ENCFF636NLM	ENCSR201OSX	ChIP-seq	gastrocnemius medialis	H3K27me3-human
ENCFF387ZXK	ENCSR201OSX	ChIP-seq	gastrocnemius medialis	H3K27me3-human
ENCFF888MPQ	ENCSR423LXQ	ChIP-seq	gastrocnemius medialis	H3K27me3-human
ENCFF977XYB	ENCSR423LXQ	ChIP-seq	gastrocnemius medialis	H3K27me3-human
ENCFF112QPL	ENCSR423LXQ	ChIP-seq	gastrocnemius medialis	H3K27me3-human
ENCFF528IOQ	ENCSR519WQH	ChIP-seq	gastrocnemius medialis	H3K27me3-human
ENCFF136SMN	ENCSR519WQH	ChIP-seq	gastrocnemius medialis	H3K27me3-human
ENCFF143UPY	ENCSR519WQH	ChIP-seq	gastrocnemius medialis	H3K27me3-human
ENCFF679SJH	ENCSR519WQH	ChIP-seq	gastrocnemius medialis	H3K27me3-human
ENCFF149ARH	ENCSR519WQH	ChIP-seq	gastrocnemius medialis	H3K27me3-human
ENCFF001EUM	ENCSR000DQU	ChIP-seq	GM06990	H3K27me3-human
ENCFF001EUN	ENCSR000DQU	ChIP-seq	GM06990	H3K27me3-human
ENCFF001EXM	ENCSR000DRX	ChIP-seq	GM12878	H3K27me3-human
ENCFF001EXO	ENCSR000DRX	ChIP-seq	GM12878	H3K27me3-human
ENCFF000ASV	ENCSR000AKD	ChIP-seq	GM12878	H3K27me3-human
ENCFF000ASW	ENCSR000AKD	ChIP-seq	GM12878	H3K27me3-human
ENCFF000ASZ	ENCSR000AKD	ChIP-seq	GM12878	H3K27me3-human
ENCFF465ZZJ	ENCSR866KFY	ChIP-seq	GM23248	H3K27me3-human	ENCFF437WFD
ENCFF344EFX	ENCSR866KFY	ChIP-seq	GM23248	H3K27me3-human	ENCFF789TAO
ENCFF437WFD	ENCSR866KFY	ChIP-seq	GM23248	H3K27me3-human	ENCFF465ZZJ
ENCFF380NLA	ENCSR866KFY	ChIP-seq	GM23248	H3K27me3-human
ENCFF459KAE	ENCSR866KFY	ChIP-seq	GM23248	H3K27me3-human	ENCFF301XIP
ENCFF143XTU	ENCSR866KFY	ChIP-seq	GM23248	H3K27me3-human	ENCFF282HVQ
ENCFF789TAO	ENCSR866KFY	ChIP-seq	GM23248	H3K27me3-human	ENCFF344EFX
ENCFF282HVQ	ENCSR866KFY	ChIP-seq	GM23248	H3K27me3-human	ENCFF143XTU
ENCFF301XIP	ENCSR866KFY	ChIP-seq	GM23248	H3K27me3-human	ENCFF459KAE
ENCFF773FIB	ENCSR866KFY	ChIP-seq	GM23248	H3K27me3-human
ENCFF630ATC	ENCSR386RIJ	ChIP-seq	GM23338	H3K27me3-human	ENCFF546IAB
ENCFF435CKH	ENCSR386RIJ	ChIP-seq	GM23338	H3K27me3-human	ENCFF333GLL
ENCFF333GLL	ENCSR386RIJ	ChIP-seq	GM23338	H3K27me3-human	ENCFF435CKH
ENCFF546IAB	ENCSR386RIJ	ChIP-seq	GM23338	H3K27me3-human	ENCFF630ATC
ENCFF747LRR	ENCSR386RIJ	ChIP-seq	GM23338	H3K27me3-human
ENCFF729AZK	ENCSR386RIJ	ChIP-seq	GM23338	H3K27me3-human
ENCFF539PKS	ENCSR216OGD	ChIP-seq	H1-hESC	H3K27me3-human
ENCFF374VEK	ENCSR216OGD	ChIP-seq	H1-hESC	H3K27me3-human
ENCFF722IIA	ENCSR928HYM	ChIP-seq	H1-hESC	H3K27me3-human
ENCFF137PVL	ENCSR928HYM	ChIP-seq	H1-hESC	H3K27me3-human
ENCFF171DUV	ENCSR928HYM	ChIP-seq	H1-hESC	H3K27me3-human
ENCFF478FWQ	ENCSR186OBR	ChIP-seq	H1-hESC	H3K27me3-human
ENCFF092MNN	ENCSR186OBR	ChIP-seq	H1-hESC	H3K27me3-human
ENCFF908DYY	ENCSR186OBR	ChIP-seq	H1-hESC	H3K27me3-human
ENCFF012CJX	ENCSR186OBR	ChIP-seq	H1-hESC	H3K27me3-human
ENCFF638SCC	ENCSR186OBR	ChIP-seq	H1-hESC	H3K27me3-human
ENCFF092CMH	ENCSR687FDK	ChIP-seq	H1-hESC	H3K27me3-human
ENCFF717YEM	ENCSR687FDK	ChIP-seq	H1-hESC	H3K27me3-human
ENCFF000AWX	ENCSR000ALU	ChIP-seq	H1-hESC	H3K27me3-human
ENCFF000AWY	ENCSR000ALU	ChIP-seq	H1-hESC	H3K27me3-human
ENCFF001FCJ	ENCSR000DST	ChIP-seq	H7-hESC	H3K27me3-human
ENCFF001FCK	ENCSR000DST	ChIP-seq	H7-hESC	H3K27me3-human
ENCFF212TLT	ENCSR792GCH	ChIP-seq	H9	H3K27me3-human
ENCFF884SZD	ENCSR792GCH	ChIP-seq	H9	H3K27me3-human
ENCFF851YMW	ENCSR810BDB	ChIP-seq	HCT116	H3K27me3-human
ENCFF281SBT	ENCSR810BDB	ChIP-seq	HCT116	H3K27me3-human	ENCFF124GII
ENCFF124GII	ENCSR810BDB	ChIP-seq	HCT116	H3K27me3-human	ENCFF281SBT
ENCFF970MCA	ENCSR281JXC	ChIP-seq	heart	H3K27me3-human
ENCFF434IBK	ENCSR988JLN	ChIP-seq	heart left ventricle	H3K27me3-human
ENCFF635NDK	ENCSR988JLN	ChIP-seq	heart left ventricle	H3K27me3-human
ENCFF215PPA	ENCSR988JLN	ChIP-seq	heart left ventricle	H3K27me3-human
ENCFF338SUU	ENCSR988JLN	ChIP-seq	heart left ventricle	H3K27me3-human
ENCFF285FHY	ENCSR988JLN	ChIP-seq	heart left ventricle	H3K27me3-human
ENCFF350JUT	ENCSR988JLN	ChIP-seq	heart left ventricle	H3K27me3-human
ENCFF314QFO	ENCSR109RDK	ChIP-seq	heart left ventricle	H3K27me3-human
ENCFF862HOP	ENCSR503YOF	ChIP-seq	heart left ventricle	H3K27me3-human
ENCFF815LQQ	ENCSR068CQX	ChIP-seq	heart right ventricle	H3K27me3-human
ENCFF985JKX	ENCSR676LPF	ChIP-seq	heart right ventricle	H3K27me3-human
ENCFF001FKI	ENCSR000DTY	ChIP-seq	HeLa-S3	H3K27me3-human
ENCFF001FKM	ENCSR000DTY	ChIP-seq	HeLa-S3	H3K27me3-human
ENCFF000BCE	ENCSR000APB	ChIP-seq	HeLa-S3	H3K27me3-human
ENCFF000BCI	ENCSR000APB	ChIP-seq	HeLa-S3	H3K27me3-human
ENCFF944QYP	ENCSR637RLN	ChIP-seq	hepatocyte	H3K27me3-human
ENCFF730TKN	ENCSR637RLN	ChIP-seq	hepatocyte	H3K27me3-human
ENCFF951QVB	ENCSR637RLN	ChIP-seq	hepatocyte	H3K27me3-human
ENCFF001FLQ	ENCSR000DUE	ChIP-seq	HepG2	H3K27me3-human
ENCFF001FLT	ENCSR000DUE	ChIP-seq	HepG2	H3K27me3-human
ENCFF000BFR	ENCSR000AOL	ChIP-seq	HepG2	H3K27me3-human
ENCFF000BFU	ENCSR000AOL	ChIP-seq	HepG2	H3K27me3-human
ENCFF090UYV	ENCSR262NQD	ChIP-seq	HUES48	H3K27me3-human
ENCFF815LPM	ENCSR262NQD	ChIP-seq	HUES48	H3K27me3-human
ENCFF867VQO	ENCSR410GUN	ChIP-seq	HUES6	H3K27me3-human
ENCFF221NKJ	ENCSR410GUN	ChIP-seq	HUES6	H3K27me3-human
ENCFF834DXB	ENCSR634MAK	ChIP-seq	HUES64	H3K27me3-human
ENCFF983KWQ	ENCSR634MAK	ChIP-seq	HUES64	H3K27me3-human
ENCFF930UWF	ENCSR431UUY	ChIP-seq	IMR-90	H3K27me3-human
ENCFF486NAQ	ENCSR431UUY	ChIP-seq	IMR-90	H3K27me3-human
ENCFF900TAE	ENCSR431UUY	ChIP-seq	IMR-90	H3K27me3-human
ENCFF711HPS	ENCSR431UUY	ChIP-seq	IMR-90	H3K27me3-human
ENCFF756OBX	ENCSR431UUY	ChIP-seq	IMR-90	H3K27me3-human
ENCFF615XDP	ENCSR431UUY	ChIP-seq	IMR-90	H3K27me3-human
ENCFF991TGR	ENCSR100PNV	ChIP-seq	iPS DF 19.11	H3K27me3-human
ENCFF698SDX	ENCSR100PNV	ChIP-seq	iPS DF 19.11	H3K27me3-human
ENCFF784ZRB	ENCSR916MHZ	ChIP-seq	iPS DF 6.9	H3K27me3-human
ENCFF938NDF	ENCSR916MHZ	ChIP-seq	iPS DF 6.9	H3K27me3-human
ENCFF609YAN	ENCSR581YZL	ChIP-seq	iPS-15b	H3K27me3-human
ENCFF829MYK	ENCSR743JIT	ChIP-seq	iPS-18a	H3K27me3-human
ENCFF013QJH	ENCSR743JIT	ChIP-seq	iPS-18a	H3K27me3-human
ENCFF388MUN	ENCSR743JIT	ChIP-seq	iPS-18a	H3K27me3-human
ENCFF484YBP	ENCSR743JIT	ChIP-seq	iPS-18a	H3K27me3-human
ENCFF093OXO	ENCSR352UID	ChIP-seq	iPS-20b	H3K27me3-human
ENCFF907NCS	ENCSR352UID	ChIP-seq	iPS-20b	H3K27me3-human
ENCFF732YHK	ENCSR352UID	ChIP-seq	iPS-20b	H3K27me3-human
ENCFF947OFX	ENCSR352UID	ChIP-seq	iPS-20b	H3K27me3-human
ENCFF039GQF	ENCSR352UID	ChIP-seq	iPS-20b	H3K27me3-human
ENCFF000BXN	ENCSR000AKQ	ChIP-seq	K562	H3K27me3-human
ENCFF000BXP	ENCSR000AKQ	ChIP-seq	K562	H3K27me3-human
ENCFF000VDN	ENCSR000EWB	ChIP-seq	K562	H3K27me3-human
ENCFF000VDP	ENCSR000EWB	ChIP-seq	K562	H3K27me3-human
ENCFF002AVG	ENCSR963HAR	ChIP-seq	Karpas-422	H3K27me3-human
ENCFF002AYQ	ENCSR963HAR	ChIP-seq	Karpas-422	H3K27me3-human
ENCFF002ATX	ENCSR963HAR	ChIP-seq	Karpas-422	H3K27me3-human
ENCFF002AZK	ENCSR963HAR	ChIP-seq	Karpas-422	H3K27me3-human
ENCFF246LDW	ENCSR963HAR	ChIP-seq	Karpas-422	H3K27me3-human
ENCFF608HTP	ENCSR963HAR	ChIP-seq	Karpas-422	H3K27me3-human
ENCFF825OTF	ENCSR963HAR	ChIP-seq	Karpas-422	H3K27me3-human
ENCFF385XII	ENCSR963HAR	ChIP-seq	Karpas-422	H3K27me3-human
ENCFF000CNO	ENCSR000ALL	ChIP-seq	keratinocyte	H3K27me3-human
ENCFF000CNP	ENCSR000ALL	ChIP-seq	keratinocyte	H3K27me3-human
ENCFF000CNX	ENCSR000ALL	ChIP-seq	keratinocyte	H3K27me3-human
ENCFF001FZZ	ENCSR000DWU	ChIP-seq	keratinocyte	H3K27me3-human
ENCFF001GAJ	ENCSR000DWU	ChIP-seq	keratinocyte	H3K27me3-human
ENCFF061BKM	ENCSR761KZV	ChIP-seq	kidney	H3K27me3-human
ENCFF001FQG	ENCSR000DVF	ChIP-seq	kidney epithelial cell	H3K27me3-human
ENCFF001FQT	ENCSR000DVF	ChIP-seq	kidney epithelial cell	H3K27me3-human
ENCFF451VPP	ENCSR474VGQ	ChIP-seq	KMS-11	H3K27me3-human
ENCFF199JVE	ENCSR474VGQ	ChIP-seq	KMS-11	H3K27me3-human	ENCFF133WUU
ENCFF133WUU	ENCSR474VGQ	ChIP-seq	KMS-11	H3K27me3-human	ENCFF199JVE
ENCFF251BLW	ENCSR157FDN	ChIP-seq	large intestine	H3K27me3-human
ENCFF467INW	ENCSR157FDN	ChIP-seq	large intestine	H3K27me3-human
ENCFF946CMS	ENCSR157FDN	ChIP-seq	large intestine	H3K27me3-human
ENCFF613PQE	ENCSR157FDN	ChIP-seq	large intestine	H3K27me3-human
ENCFF526GZR	ENCSR666FYM	ChIP-seq	liver	H3K27me3-human
ENCFF002AVU	ENCSR183CQK	ChIP-seq	Loucy	H3K27me3-human
ENCFF590CFV	ENCSR183CQK	ChIP-seq	Loucy	H3K27me3-human
ENCFF094MAV	ENCSR183CQK	ChIP-seq	Loucy	H3K27me3-human
ENCFF710HST	ENCSR727VOB	ChIP-seq	lung	H3K27me3-human
ENCFF335GBB	ENCSR204NFO	ChIP-seq	lung	H3K27me3-human
ENCFF492QUD	ENCSR111KKC	ChIP-seq	lung	H3K27me3-human
ENCFF000BIR	ENCSR000ALX	ChIP-seq	mammary epithelial cell	H3K27me3-human
ENCFF000BIT	ENCSR000ALX	ChIP-seq	mammary epithelial cell	H3K27me3-human
ENCFF001FOE	ENCSR000DUT	ChIP-seq	mammary epithelial cell	H3K27me3-human
ENCFF250WAH	ENCSR761DLU	ChIP-seq	MCF-7	H3K27me3-human
ENCFF023EPH	ENCSR761DLU	ChIP-seq	MCF-7	H3K27me3-human
ENCFF134NCG	ENCSR761DLU	ChIP-seq	MCF-7	H3K27me3-human
ENCFF738ERP	ENCSR761DLU	ChIP-seq	MCF-7	H3K27me3-human
ENCFF000VFU	ENCSR000EWP	ChIP-seq	MCF-7	H3K27me3-human
ENCFF000VFW	ENCSR000EWP	ChIP-seq	MCF-7	H3K27me3-human
ENCFF000VFY	ENCSR000EWP	ChIP-seq	MCF-7	H3K27me3-human
ENCFF515WSV	ENCSR832JVP	ChIP-seq	mesenchymal stem cell	H3K27me3-human
ENCFF942BAM	ENCSR832JVP	ChIP-seq	mesenchymal stem cell	H3K27me3-human
ENCFF630UBR	ENCSR405AXO	ChIP-seq	mesendoderm	H3K27me3-human
ENCFF900YTA	ENCSR405AXO	ChIP-seq	mesendoderm	H3K27me3-human
ENCFF011WUN	ENCSR405AXO	ChIP-seq	mesendoderm	H3K27me3-human
ENCFF553XHZ	ENCSR404LJZ	ChIP-seq	MM.1S	H3K27me3-human
ENCFF708OIN	ENCSR404LJZ	ChIP-seq	MM.1S	H3K27me3-human
ENCFF425JDD	ENCSR404LJZ	ChIP-seq	MM.1S	H3K27me3-human
ENCFF000VKC	ENCSR000EXW	ChIP-seq	mononuclear cell	H3K27me3-human
ENCFF000VKE	ENCSR000EXW	ChIP-seq	mononuclear cell	H3K27me3-human
ENCFF627UJY	ENCSR954ZUG	ChIP-seq	muscle of leg	H3K27me3-human
ENCFF463WZX	ENCSR954ZUG	ChIP-seq	muscle of leg	H3K27me3-human
ENCFF571MYV	ENCSR954ZUG	ChIP-seq	muscle of leg	H3K27me3-human
ENCFF773EBQ	ENCSR686PTV	ChIP-seq	muscle of trunk	H3K27me3-human
ENCFF649GBU	ENCSR686PTV	ChIP-seq	muscle of trunk	H3K27me3-human
ENCFF000BPB	ENCSR000ATI	ChIP-seq	myotube	H3K27me3-human
ENCFF000BPC	ENCSR000ATI	ChIP-seq	myotube	H3K27me3-human
ENCFF172DNR	ENCSR637IOH	ChIP-seq	naive thymus-derived CD4-positive, alpha-beta T cell	H3K27me3-human
ENCFF183NLS	ENCSR637IOH	ChIP-seq	naive thymus-derived CD4-positive, alpha-beta T cell	H3K27me3-human
ENCFF196VTT	ENCSR637IOH	ChIP-seq	naive thymus-derived CD4-positive, alpha-beta T cell	H3K27me3-human
ENCFF509MTV	ENCSR637IOH	ChIP-seq	naive thymus-derived CD4-positive, alpha-beta T cell	H3K27me3-human
ENCFF250OQB	ENCSR939JZW	ChIP-seq	natural killer cell	H3K27me3-human
ENCFF755EVG	ENCSR939JZW	ChIP-seq	natural killer cell	H3K27me3-human
ENCFF002AUY	ENCSR654VRX	ChIP-seq	neural cell	H3K27me3-human
ENCFF002BBD	ENCSR654VRX	ChIP-seq	neural cell	H3K27me3-human
ENCFF731UMJ	ENCSR139PIA	ChIP-seq	neural progenitor cell	H3K27me3-human
ENCFF594FRP	ENCSR139PIA	ChIP-seq	neural progenitor cell	H3K27me3-human
ENCFF274TFF	ENCSR139PIA	ChIP-seq	neural progenitor cell	H3K27me3-human
ENCFF947DAT	ENCSR694LBI	ChIP-seq	neural stem progenitor cell	H3K27me3-human
ENCFF412OJC	ENCSR694LBI	ChIP-seq	neural stem progenitor cell	H3K27me3-human
ENCFF966JJN	ENCSR692CTK	ChIP-seq	neural stem progenitor cell	H3K27me3-human
ENCFF711OHT	ENCSR692CTK	ChIP-seq	neural stem progenitor cell	H3K27me3-human
ENCFF738UGH	ENCSR550XZG	ChIP-seq	neural stem progenitor cell	H3K27me3-human
ENCFF041KJX	ENCSR550XZG	ChIP-seq	neural stem progenitor cell	H3K27me3-human
ENCFF720AIO	ENCSR688OUZ	ChIP-seq	neuron	H3K27me3-human
ENCFF947ZZB	ENCSR254XTB	ChIP-seq	neutrophil	H3K27me3-human
ENCFF530OIU	ENCSR058FCG	ChIP-seq	neutrophil	H3K27me3-human
ENCFF723XMO	ENCSR058FCG	ChIP-seq	neutrophil	H3K27me3-human
ENCFF180LSK	ENCSR058FCG	ChIP-seq	neutrophil	H3K27me3-human
ENCFF208ERY	ENCSR058FCG	ChIP-seq	neutrophil	H3K27me3-human
ENCFF997KGX	ENCSR058FCG	ChIP-seq	neutrophil	H3K27me3-human
ENCFF854JBH	ENCSR058FCG	ChIP-seq	neutrophil	H3K27me3-human
ENCFF530NZG	ENCSR058FCG	ChIP-seq	neutrophil	H3K27me3-human
ENCFF271IHZ	ENCSR058FCG	ChIP-seq	neutrophil	H3K27me3-human
ENCFF000VHS	ENCSR000EXE	ChIP-seq	NT2/D1	H3K27me3-human
ENCFF000VHU	ENCSR000EXE	ChIP-seq	NT2/D1	H3K27me3-human
ENCFF002BBK	ENCSR859JNA	ChIP-seq	OCI-LY1	H3K27me3-human
ENCFF637NPE	ENCSR859JNA	ChIP-seq	OCI-LY1	H3K27me3-human
ENCFF002AUD	ENCSR867TPP	ChIP-seq	OCI-LY3	H3K27me3-human
ENCFF002BCC	ENCSR867TPP	ChIP-seq	OCI-LY3	H3K27me3-human
ENCFF611MCK	ENCSR867TPP	ChIP-seq	OCI-LY3	H3K27me3-human
ENCFF424BOE	ENCSR867TPP	ChIP-seq	OCI-LY3	H3K27me3-human
ENCFF969JAR	ENCSR867TPP	ChIP-seq	OCI-LY3	H3K27me3-human
ENCFF572GCB	ENCSR867TPP	ChIP-seq	OCI-LY3	H3K27me3-human
ENCFF000CUA	ENCSR000AQS	ChIP-seq	osteoblast	H3K27me3-human
ENCFF000CUF	ENCSR000AQS	ChIP-seq	osteoblast	H3K27me3-human
ENCFF952BWW	ENCSR037SNV	ChIP-seq	ovary	H3K27me3-human
ENCFF002AAI	ENCSR000FCO	ChIP-seq	Panc1	H3K27me3-human
ENCFF002AAJ	ENCSR000FCO	ChIP-seq	Panc1	H3K27me3-human
ENCFF832FDW	ENCSR186QKH	ChIP-seq	pancreas	H3K27me3-human
ENCFF577ZCY	ENCSR486NDF	ChIP-seq	pancreas	H3K27me3-human
ENCFF467EOP	ENCSR486NDF	ChIP-seq	pancreas	H3K27me3-human
ENCFF281ZEA	ENCSR881TWJ	ChIP-seq	PC-3	H3K27me3-human
ENCFF299BLB	ENCSR881TWJ	ChIP-seq	PC-3	H3K27me3-human
ENCFF454VSX	ENCSR881TWJ	ChIP-seq	PC-3	H3K27me3-human
ENCFF695YQQ	ENCSR881TWJ	ChIP-seq	PC-3	H3K27me3-human
ENCFF315RTV	ENCSR726LZG	ChIP-seq	PC-9	H3K27me3-human	ENCFF898PUQ
ENCFF898PUQ	ENCSR726LZG	ChIP-seq	PC-9	H3K27me3-human	ENCFF315RTV
ENCFF887WTL	ENCSR726LZG	ChIP-seq	PC-9	H3K27me3-human
ENCFF883PUA	ENCSR726LZG	ChIP-seq	PC-9	H3K27me3-human	ENCFF967DLA
ENCFF967DLA	ENCSR726LZG	ChIP-seq	PC-9	H3K27me3-human	ENCFF883PUA
ENCFF897ROS	ENCSR982PLJ	ChIP-seq	Peyer's patch	H3K27me3-human
ENCFF641XDE	ENCSR982PLJ	ChIP-seq	Peyer's patch	H3K27me3-human
ENCFF917YGC	ENCSR839ICQ	ChIP-seq	placenta	H3K27me3-human
ENCFF347NPA	ENCSR839ICQ	ChIP-seq	placenta	H3K27me3-human
ENCFF052EGK	ENCSR720SAS	ChIP-seq	psoas muscle	H3K27me3-human
ENCFF103AJS	ENCSR843KHS	ChIP-seq	psoas muscle	H3K27me3-human
ENCFF350YRG	ENCSR793PLF	ChIP-seq	right atrium auricular region	H3K27me3-human
ENCFF852BPR	ENCSR793PLF	ChIP-seq	right atrium auricular region	H3K27me3-human
ENCFF727JNR	ENCSR793PLF	ChIP-seq	right atrium auricular region	H3K27me3-human
ENCFF675WEC	ENCSR793PLF	ChIP-seq	right atrium auricular region	H3K27me3-human
ENCFF735UXF	ENCSR972RKX	ChIP-seq	right cardiac atrium	H3K27me3-human
ENCFF920ATU	ENCSR897TGR	ChIP-seq	sigmoid colon	H3K27me3-human
ENCFF318AOA	ENCSR042RIW	ChIP-seq	sigmoid colon	H3K27me3-human
ENCFF968XEI	ENCSR914QOK	ChIP-seq	SK-N-SH	H3K27me3-human	ENCFF029XGT
ENCFF029XGT	ENCSR914QOK	ChIP-seq	SK-N-SH	H3K27me3-human	ENCFF968XEI
ENCFF557DAH	ENCSR914QOK	ChIP-seq	SK-N-SH	H3K27me3-human
ENCFF000BLN	ENCSR000ANG	ChIP-seq	skeletal muscle myoblast	H3K27me3-human
ENCFF000BLO	ENCSR000ANG	ChIP-seq	skeletal muscle myoblast	H3K27me3-human
ENCFF364MQR	ENCSR877PAS	ChIP-seq	small intestine	H3K27me3-human
ENCFF105CLP	ENCSR340OPI	ChIP-seq	small intestine	H3K27me3-human
ENCFF128HOV	ENCSR859EIX	ChIP-seq	small intestine	H3K27me3-human
ENCFF881FXG	ENCSR859EIX	ChIP-seq	small intestine	H3K27me3-human
ENCFF025USQ	ENCSR143RMH	ChIP-seq	smooth muscle cell	H3K27me3-human
ENCFF553DZL	ENCSR143RMH	ChIP-seq	smooth muscle cell	H3K27me3-human
ENCFF899DVC	ENCSR143RMH	ChIP-seq	smooth muscle cell	H3K27me3-human
ENCFF679NZA	ENCSR855JPU	ChIP-seq	spinal cord	H3K27me3-human
ENCFF375YEL	ENCSR855JPU	ChIP-seq	spinal cord	H3K27me3-human
ENCFF790UMC	ENCSR408ONP	ChIP-seq	spleen	H3K27me3-human
ENCFF342YDS	ENCSR608FDQ	ChIP-seq	spleen	H3K27me3-human
ENCFF281HIS	ENCSR161FEJ	ChIP-seq	spleen	H3K27me3-human
ENCFF614UNC	ENCSR161FEJ	ChIP-seq	spleen	H3K27me3-human
ENCFF618CVX	ENCSR354IST	ChIP-seq	stomach	H3K27me3-human
ENCFF660UKB	ENCSR354IST	ChIP-seq	stomach	H3K27me3-human
ENCFF297CEL	ENCSR357ROS	ChIP-seq	stomach	H3K27me3-human
ENCFF127WEL	ENCSR357ROS	ChIP-seq	stomach	H3K27me3-human
ENCFF233VYG	ENCSR357ROS	ChIP-seq	stomach	H3K27me3-human	ENCFF886CTF
ENCFF390PQU	ENCSR357ROS	ChIP-seq	stomach	H3K27me3-human	ENCFF854WWM
ENCFF275FTE	ENCSR357ROS	ChIP-seq	stomach	H3K27me3-human	ENCFF468GVC
ENCFF468GVC	ENCSR357ROS	ChIP-seq	stomach	H3K27me3-human	ENCFF275FTE
ENCFF604RQR	ENCSR357ROS	ChIP-seq	stomach	H3K27me3-human	ENCFF258NZF
ENCFF886CTF	ENCSR357ROS	ChIP-seq	stomach	H3K27me3-human	ENCFF233VYG
ENCFF854WWM	ENCSR357ROS	ChIP-seq	stomach	H3K27me3-human	ENCFF390PQU
ENCFF258NZF	ENCSR357ROS	ChIP-seq	stomach	H3K27me3-human	ENCFF604RQR
ENCFF611JBQ	ENCSR330MAM	ChIP-seq	stomach	H3K27me3-human
ENCFF860EWD	ENCSR330MAM	ChIP-seq	stomach	H3K27me3-human
ENCFF635YFZ	ENCSR330MAM	ChIP-seq	stomach	H3K27me3-human
ENCFF597GMZ	ENCSR330MAM	ChIP-seq	stomach	H3K27me3-human
ENCFF549JDN	ENCSR527BFF	ChIP-seq	stomach	H3K27me3-human
ENCFF002AUF	ENCSR511OIE	ChIP-seq	SU-DHL-6	H3K27me3-human
ENCFF002AWF	ENCSR511OIE	ChIP-seq	SU-DHL-6	H3K27me3-human
ENCFF002BAO	ENCSR511OIE	ChIP-seq	SU-DHL-6	H3K27me3-human
ENCFF002BAQ	ENCSR511OIE	ChIP-seq	SU-DHL-6	H3K27me3-human
ENCFF687JRX	ENCSR920EOT	ChIP-seq	T-cell	H3K27me3-human
ENCFF503UGV	ENCSR920EOT	ChIP-seq	T-cell	H3K27me3-human
ENCFF947EAX	ENCSR503QSX	ChIP-seq	testis	H3K27me3-human
ENCFF687LQQ	ENCSR503QSX	ChIP-seq	testis	H3K27me3-human
ENCFF848QLP	ENCSR503QSX	ChIP-seq	testis	H3K27me3-human
ENCFF237XIS	ENCSR503QSX	ChIP-seq	testis	H3K27me3-human
ENCFF154HSK	ENCSR091MNT	ChIP-seq	testis	H3K27me3-human
ENCFF479TDB	ENCSR091MNT	ChIP-seq	testis	H3K27me3-human
ENCFF598IWR	ENCSR091MNT	ChIP-seq	testis	H3K27me3-human
ENCFF226QZL	ENCSR091MNT	ChIP-seq	testis	H3K27me3-human
ENCFF381CEG	ENCSR939RLS	ChIP-seq	thoracic aorta	H3K27me3-human
ENCFF862NUM	ENCSR939RLS	ChIP-seq	thoracic aorta	H3K27me3-human
ENCFF286CAD	ENCSR952EID	ChIP-seq	thymus	H3K27me3-human
ENCFF376WWX	ENCSR381XDC	ChIP-seq	thymus	H3K27me3-human
ENCFF412VXC	ENCSR381XDC	ChIP-seq	thymus	H3K27me3-human
ENCFF145OZK	ENCSR381XDC	ChIP-seq	thymus	H3K27me3-human
ENCFF592DZZ	ENCSR381XDC	ChIP-seq	thymus	H3K27me3-human
ENCFF217IHA	ENCSR381XDC	ChIP-seq	thymus	H3K27me3-human
ENCFF217VZC	ENCSR582PKH	ChIP-seq	thyroid gland	H3K27me3-human
ENCFF388UZO	ENCSR582PKH	ChIP-seq	thyroid gland	H3K27me3-human
ENCFF556ZYP	ENCSR582PKH	ChIP-seq	thyroid gland	H3K27me3-human
ENCFF753JBR	ENCSR748LUA	ChIP-seq	thyroid gland	H3K27me3-human
ENCFF474ATF	ENCSR748LUA	ChIP-seq	thyroid gland	H3K27me3-human
ENCFF496FZZ	ENCSR543DAS	ChIP-seq	tibial artery	H3K27me3-human
ENCFF485ZDT	ENCSR543DAS	ChIP-seq	tibial artery	H3K27me3-human
ENCFF737JFB	ENCSR543DAS	ChIP-seq	tibial artery	H3K27me3-human
ENCFF400OAX	ENCSR543DAS	ChIP-seq	tibial artery	H3K27me3-human
ENCFF428FFJ	ENCSR543DAS	ChIP-seq	tibial artery	H3K27me3-human
ENCFF757GNQ	ENCSR543DAS	ChIP-seq	tibial artery	H3K27me3-human
ENCFF370UHN	ENCSR992XOO	ChIP-seq	tibial nerve	H3K27me3-human
ENCFF777RRH	ENCSR992XOO	ChIP-seq	tibial nerve	H3K27me3-human
ENCFF906GMK	ENCSR992XOO	ChIP-seq	tibial nerve	H3K27me3-human
ENCFF084SGA	ENCSR992XOO	ChIP-seq	tibial nerve	H3K27me3-human
ENCFF888EIC	ENCSR611YUJ	ChIP-seq	tibial nerve	H3K27me3-human
ENCFF626DTV	ENCSR611YUJ	ChIP-seq	tibial nerve	H3K27me3-human
ENCFF595OTK	ENCSR611YUJ	ChIP-seq	tibial nerve	H3K27me3-human
ENCFF011LXD	ENCSR611YUJ	ChIP-seq	tibial nerve	H3K27me3-human
ENCFF984WAQ	ENCSR840VWD	ChIP-seq	transverse colon	H3K27me3-human
ENCFF138MVU	ENCSR840VWD	ChIP-seq	transverse colon	H3K27me3-human
ENCFF317UMP	ENCSR840VWD	ChIP-seq	transverse colon	H3K27me3-human
ENCFF505RVT	ENCSR840VWD	ChIP-seq	transverse colon	H3K27me3-human
ENCFF713GRT	ENCSR604QMH	ChIP-seq	transverse colon	H3K27me3-human
ENCFF187WMP	ENCSR604QMH	ChIP-seq	transverse colon	H3K27me3-human
ENCFF675OMQ	ENCSR604QMH	ChIP-seq	transverse colon	H3K27me3-human
ENCFF681BAS	ENCSR604QMH	ChIP-seq	transverse colon	H3K27me3-human
ENCFF113FBN	ENCSR643KID	ChIP-seq	transverse colon	H3K27me3-human
ENCFF341NKH	ENCSR643KID	ChIP-seq	transverse colon	H3K27me3-human
ENCFF550EOH	ENCSR960CWQ	ChIP-seq	trophoblast cell	H3K27me3-human
ENCFF820GZG	ENCSR960CWQ	ChIP-seq	trophoblast cell	H3K27me3-human
ENCFF139JNY	ENCSR859MXQ	ChIP-seq	upper lobe of left lung	H3K27me3-human
ENCFF137EXU	ENCSR859MXQ	ChIP-seq	upper lobe of left lung	H3K27me3-human
ENCFF047SQB	ENCSR859MXQ	ChIP-seq	upper lobe of left lung	H3K27me3-human
ENCFF954YCB	ENCSR859MXQ	ChIP-seq	upper lobe of left lung	H3K27me3-human
ENCFF579FTS	ENCSR706OFD	ChIP-seq	upper lobe of left lung	H3K27me3-human
ENCFF636MNH	ENCSR706OFD	ChIP-seq	upper lobe of left lung	H3K27me3-human
ENCFF071INQ	ENCSR706OFD	ChIP-seq	upper lobe of left lung	H3K27me3-human
ENCFF529EST	ENCSR706OFD	ChIP-seq	upper lobe of left lung	H3K27me3-human
ENCFF884YVZ	ENCSR839SAN	ChIP-seq	uterus	H3K27me3-human
ENCFF385NRU	ENCSR839SAN	ChIP-seq	uterus	H3K27me3-human
ENCFF242PPU	ENCSR839SAN	ChIP-seq	uterus	H3K27me3-human
ENCFF890LTC	ENCSR839SAN	ChIP-seq	uterus	H3K27me3-human
ENCFF534HXO	ENCSR476KTK	ChIP-seq	H1-hESC	H3K36me3-human
ENCFF198FZX	ENCSR476KTK	ChIP-seq	H1-hESC	H3K36me3-human
ENCFF764IPK	ENCSR476KTK	ChIP-seq	H1-hESC	H3K36me3-human
ENCFF458WNH	ENCSR476KTK	ChIP-seq	H1-hESC	H3K36me3-human
ENCFF685HBP	ENCSR476KTK	ChIP-seq	H1-hESC	H3K36me3-human
ENCFF203VOI	ENCSR476KTK	ChIP-seq	H1-hESC	H3K36me3-human
ENCFF034AQJ	ENCSR925LJZ	ChIP-seq	H1-hESC	H3K36me3-human
ENCFF759KCC	ENCSR925LJZ	ChIP-seq	H1-hESC	H3K36me3-human
ENCFF929REJ	ENCSR496DCY	ChIP-seq	H1-hESC	H3K36me3-human
ENCFF659PKA	ENCSR496DCY	ChIP-seq	H1-hESC	H3K36me3-human
ENCFF590KVU	ENCSR496DCY	ChIP-seq	H1-hESC	H3K36me3-human
ENCFF037BES	ENCSR496DCY	ChIP-seq	H1-hESC	H3K36me3-human
ENCFF000AXG	ENCSR000ANB	ChIP-seq	H1-hESC	H3K36me3-human
ENCFF000AXH	ENCSR000ANB	ChIP-seq	H1-hESC	H3K36me3-human
ENCFF810EZK	ENCSR130EML	ChIP-seq	H1-hESC	H3K4ac-human
ENCFF612OGY	ENCSR130EML	ChIP-seq	H1-hESC	H3K4ac-human
ENCFF064OEU	ENCSR130EML	ChIP-seq	H1-hESC	H3K4ac-human
ENCFF727WAL	ENCSR130EML	ChIP-seq	H1-hESC	H3K4ac-human
ENCFF000AXJ	ENCSR000ANA	ChIP-seq	H1-hESC	H3K4me1-human
ENCFF000AXM	ENCSR000ANA	ChIP-seq	H1-hESC	H3K4me1-human
ENCFF841YYX	ENCSR631RJR	ChIP-seq	H1-hESC	H3K4me1-human
ENCFF713WZR	ENCSR631RJR	ChIP-seq	H1-hESC	H3K4me1-human
ENCFF074BMK	ENCSR271TFS	ChIP-seq	H1-hESC	H3K4me1-human
ENCFF719MHS	ENCSR271TFS	ChIP-seq	H1-hESC	H3K4me1-human
ENCFF302UMJ	ENCSR271TFS	ChIP-seq	H1-hESC	H3K4me1-human
ENCFF332IMT	ENCSR271TFS	ChIP-seq	H1-hESC	H3K4me1-human
ENCFF355BBC	ENCSR991BTY	ChIP-seq	H1-hESC	H3K4me1-human
ENCFF000AXQ	ENCSR000ANC	ChIP-seq	H1-hESC	H3K4me2-human
ENCFF000AXR	ENCSR000ANC	ChIP-seq	H1-hESC	H3K4me2-human
ENCFF388MXW	ENCSR322MEI	ChIP-seq	H1-hESC	H3K4me2-human
ENCFF181QBV	ENCSR322MEI	ChIP-seq	H1-hESC	H3K4me2-human
ENCFF095UOK	ENCSR322MEI	ChIP-seq	H1-hESC	H3K4me2-human
ENCFF193VAJ	ENCSR003SSR	ChIP-seq	H1-hESC	H3K4me3-human
ENCFF405HHM	ENCSR003SSR	ChIP-seq	H1-hESC	H3K4me3-human
ENCFF000AXS	ENCSR000AMG	ChIP-seq	H1-hESC	H3K4me3-human
ENCFF000AXZ	ENCSR000AMG	ChIP-seq	H1-hESC	H3K4me3-human
ENCFF156FYC	ENCSR814XPE	ChIP-seq	H1-hESC	H3K4me3-human
ENCFF387HNJ	ENCSR814XPE	ChIP-seq	H1-hESC	H3K4me3-human
ENCFF799NXK	ENCSR814XPE	ChIP-seq	H1-hESC	H3K4me3-human
ENCFF654NIP	ENCSR814XPE	ChIP-seq	H1-hESC	H3K4me3-human
ENCFF813UAU	ENCSR814XPE	ChIP-seq	H1-hESC	H3K4me3-human
ENCFF296CUY	ENCSR019SQX	ChIP-seq	H1-hESC	H3K4me3-human
ENCFF739WMB	ENCSR019SQX	ChIP-seq	H1-hESC	H3K4me3-human
ENCFF718IRR	ENCSR019SQX	ChIP-seq	H1-hESC	H3K4me3-human
ENCFF038JDF	ENCSR443YAS	ChIP-seq	H1-hESC	H3K4me3-human
ENCFF438IKZ	ENCSR443YAS	ChIP-seq	H1-hESC	H3K4me3-human
ENCFF723SKE	ENCSR443YAS	ChIP-seq	H1-hESC	H3K4me3-human
ENCFF257BUI	ENCSR768FWX	ChIP-seq	H1-hESC	H3K56ac-human
ENCFF076UGI	ENCSR768FWX	ChIP-seq	H1-hESC	H3K56ac-human
ENCFF976UGN	ENCSR768FWX	ChIP-seq	H1-hESC	H3K56ac-human
ENCFF311LFB	ENCSR768FWX	ChIP-seq	H1-hESC	H3K56ac-human
ENCFF220FPC	ENCSR442DGE	ChIP-seq	H1-hESC	H3K79me1-human
ENCFF301KZO	ENCSR442DGE	ChIP-seq	H1-hESC	H3K79me1-human
ENCFF376WET	ENCSR442DGE	ChIP-seq	H1-hESC	H3K79me1-human
ENCFF580OHZ	ENCSR301HRV	ChIP-seq	H1-hESC	H3K79me2-human
ENCFF519ZRJ	ENCSR301HRV	ChIP-seq	H1-hESC	H3K79me2-human
ENCFF000AYD	ENCSR000APY	ChIP-seq	H1-hESC	H3K79me2-human
ENCFF000AYF	ENCSR000APY	ChIP-seq	H1-hESC	H3K79me2-human
ENCFF000AYG	ENCSR000AND	ChIP-seq	H1-hESC	H3K9ac-human
ENCFF000AYH	ENCSR000AND	ChIP-seq	H1-hESC	H3K9ac-human
ENCFF888QAU	ENCSR813CTI	ChIP-seq	H1-hESC	H3K9ac-human
ENCFF779MAL	ENCSR441UHO	ChIP-seq	H1-hESC	H3K9ac-human
ENCFF586LPF	ENCSR441UHO	ChIP-seq	H1-hESC	H3K9ac-human
ENCFF168NRP	ENCSR952GVX	ChIP-seq	H1-hESC	H3K9ac-human
ENCFF181TET	ENCSR952GVX	ChIP-seq	H1-hESC	H3K9ac-human
ENCFF546MTH	ENCSR883AQJ	ChIP-seq	H1-hESC	H3K9me3-human
ENCFF699FAQ	ENCSR883AQJ	ChIP-seq	H1-hESC	H3K9me3-human
ENCFF298XWU	ENCSR883AQJ	ChIP-seq	H1-hESC	H3K9me3-human
ENCFF084JSH	ENCSR883AQJ	ChIP-seq	H1-hESC	H3K9me3-human
ENCFF542KJP	ENCSR883AQJ	ChIP-seq	H1-hESC	H3K9me3-human
ENCFF214DMX	ENCSR883AQJ	ChIP-seq	H1-hESC	H3K9me3-human
ENCFF557QCN	ENCSR883AQJ	ChIP-seq	H1-hESC	H3K9me3-human
ENCFF276KIX	ENCSR883AQJ	ChIP-seq	H1-hESC	H3K9me3-human
ENCFF157ISA	ENCSR883AQJ	ChIP-seq	H1-hESC	H3K9me3-human
ENCFF421XOC	ENCSR395USV	ChIP-seq	H1-hESC	H3K9me3-human
ENCFF868PQG	ENCSR395USV	ChIP-seq	H1-hESC	H3K9me3-human
ENCFF711AUT	ENCSR395USV	ChIP-seq	H1-hESC	H3K9me3-human
ENCFF303XAI	ENCSR395USV	ChIP-seq	H1-hESC	H3K9me3-human
ENCFF320QCI	ENCSR395USV	ChIP-seq	H1-hESC	H3K9me3-human
ENCFF832DCJ	ENCSR395USV	ChIP-seq	H1-hESC	H3K9me3-human
ENCFF000AWO	ENCSR000APZ	ChIP-seq	H1-hESC	H3K9me3-human
ENCFF000AWP	ENCSR000APZ	ChIP-seq	H1-hESC	H3K9me3-human
ENCFF387MHG	ENCSR728SZE	ChIP-seq	H1-hESC	H4K20me1-human
ENCFF449SLH	ENCSR728SZE	ChIP-seq	H1-hESC	H4K20me1-human
ENCFF000AYP	ENCSR000AMH	ChIP-seq	H1-hESC	H4K20me1-human
ENCFF000AYQ	ENCSR000AMH	ChIP-seq	H1-hESC	H4K20me1-human
ENCFF871EJI	ENCSR675FLJ	ChIP-seq	H1-hESC	H4K5ac-human
ENCFF940AZI	ENCSR675FLJ	ChIP-seq	H1-hESC	H4K5ac-human
ENCFF853CKT	ENCSR675FLJ	ChIP-seq	H1-hESC	H4K5ac-human
ENCFF045XUZ	ENCSR675FLJ	ChIP-seq	H1-hESC	H4K5ac-human
ENCFF226LTD	ENCSR675FLJ	ChIP-seq	H1-hESC	H4K5ac-human
ENCFF557LZC	ENCSR891KGZ	ChIP-seq	H1-hESC	H4K8ac-human
ENCFF783ZRQ	ENCSR891KGZ	ChIP-seq	H1-hESC	H4K8ac-human
ENCFF653DEA	ENCSR858BOF	ChIP-seq	H1-hESC	H4K91ac-human
ENCFF216GAL	ENCSR858BOF	ChIP-seq	H1-hESC	H4K91ac-human
ENCFF695JXZ	ENCSR858BOF	ChIP-seq	H1-hESC	H4K91ac-human
ENCFF027ODS	ENCSR858BOF	ChIP-seq	H1-hESC	H4K91ac-human
ENCFF000OPK	ENCSR000BNR	ChIP-seq	H1-hESC	HDAC2-human
ENCFF000OPL	ENCSR000BNR	ChIP-seq	H1-hESC	HDAC2-human
ENCFF000AYV	ENCSR000AVB	ChIP-seq	H1-hESC	HDAC2-human
ENCFF524BES	ENCSR000AVB	ChIP-seq	H1-hESC	HDAC2-human
ENCFF000AZB	ENCSR000ATQ	ChIP-seq	H1-hESC	HDAC6-human
ENCFF000WSV	ENCSR000ECA	ChIP-seq	H1-hESC	JUN-human
ENCFF000WSW	ENCSR000ECA	ChIP-seq	H1-hESC	JUN-human
ENCFF000OPS	ENCSR000BKP	ChIP-seq	H1-hESC	JUND-human
ENCFF000OPZ	ENCSR000BKP	ChIP-seq	H1-hESC	JUND-human
ENCFF000WTF	ENCSR000EBZ	ChIP-seq	H1-hESC	JUND-human
ENCFF000WTH	ENCSR000EBZ	ChIP-seq	H1-hESC	JUND-human
ENCFF503DAG	ENCSR418RRF	ChIP-seq	H1-hESC	KDM1A-human
ENCFF220HNB	ENCSR418RRF	ChIP-seq	H1-hESC	KDM1A-human
ENCFF935HUK	ENCSR418RRF	ChIP-seq	H1-hESC	KDM1A-human
ENCFF000AZD	ENCSR000AVC	ChIP-seq	H1-hESC	KDM4A-human
ENCFF281HTF	ENCSR160ZLP	ChIP-seq	H1-hESC	KDM5A-human
ENCFF769WTD	ENCSR160ZLP	ChIP-seq	H1-hESC	KDM5A-human
ENCFF000WTN	ENCSR000EBS	ChIP-seq	H1-hESC	MAFK-human
ENCFF000WTQ	ENCSR000EBS	ChIP-seq	H1-hESC	MAFK-human
ENCFF000WUH	ENCSR000EUP	ChIP-seq	H1-hESC	MAX-human
ENCFF000WUJ	ENCSR000EUP	ChIP-seq	H1-hESC	MAX-human
ENCFF000OQD	ENCSR000BSJ	ChIP-seq	H1-hESC	MAX-human
ENCFF000OQI	ENCSR000BSJ	ChIP-seq	H1-hESC	MAX-human
ENCFF000WUC	ENCSR000EBR	ChIP-seq	H1-hESC	MXI1-human
ENCFF000WUE	ENCSR000EBR	ChIP-seq	H1-hESC	MXI1-human
ENCFF000WSD	ENCSR000EBY	ChIP-seq	H1-hESC	MYC-human
ENCFF000WSF	ENCSR000EBY	ChIP-seq	H1-hESC	MYC-human
ENCFF000RSE	ENCSR000DLI	ChIP-seq	H1-hESC	MYC-human
ENCFF000OQA	ENCSR000BMT	ChIP-seq	H1-hESC	NANOG-human
ENCFF000OQM	ENCSR000BMT	ChIP-seq	H1-hESC	NANOG-human
ENCFF000WUR	ENCSR000ECC	ChIP-seq	H1-hESC	NRF1-human
ENCFF000WUS	ENCSR000ECC	ChIP-seq	H1-hESC	NRF1-human
ENCFF000AZT	ENCSR000ATK	ChIP-seq	H1-hESC	PHF8-human
ENCFF346JZZ	ENCSR000ATK	ChIP-seq	H1-hESC	PHF8-human
ENCFF000RSM	ENCSR000DLJ	ChIP-seq	H1-hESC	POLR2A-human
ENCFF000ORP	ENCSR000BHN	ChIP-seq	H1-hESC	POLR2A-human
ENCFF000ORR	ENCSR000BHN	ChIP-seq	H1-hESC	POLR2A-human
ENCFF000ORG	ENCSR000BIC	ChIP-seq	H1-hESC	POLR2AphosphoS5-human
ENCFF000ORK	ENCSR000BIC	ChIP-seq	H1-hESC	POLR2AphosphoS5-human
ENCFF000ORV	ENCSR000BMU	ChIP-seq	H1-hESC	POU5F1-human
ENCFF000ORW	ENCSR000BMU	ChIP-seq	H1-hESC	POU5F1-human
ENCFF000WUI	ENCSR000ECG	ChIP-seq	H1-hESC	rabbit-IgG-control-human
ENCFF000WUT	ENCSR000ECE	ChIP-seq	H1-hESC	RAD21-human
ENCFF000WUU	ENCSR000ECE	ChIP-seq	H1-hESC	RAD21-human
ENCFF000OSA	ENCSR000BLD	ChIP-seq	H1-hESC	RAD21-human
ENCFF000OSG	ENCSR000BLD	ChIP-seq	H1-hESC	RAD21-human
ENCFF279SFM	ENCSR000AQC	ChIP-seq	H1-hESC	RBBP5-human
ENCFF720HOL	ENCSR000AQC	ChIP-seq	H1-hESC	RBBP5-human
ENCFF079NVQ	ENCSR663WAR	ChIP-seq	H1-hESC	REST-human
ENCFF794IGW	ENCSR663WAR	ChIP-seq	H1-hESC	REST-human
ENCFF000OQQ	ENCSR000BHM	ChIP-seq	H1-hESC	REST-human
ENCFF000OQY	ENCSR000BHM	ChIP-seq	H1-hESC	REST-human
ENCFF000WVQ	ENCSR000ECF	ChIP-seq	H1-hESC	RFX5-human
ENCFF000WVR	ENCSR000ECF	ChIP-seq	H1-hESC	RFX5-human
ENCFF517QCO	ENCSR784VUY	ChIP-seq	H1-hESC	RNF2-human
ENCFF420XPW	ENCSR784VUY	ChIP-seq	H1-hESC	RNF2-human
ENCFF000OSU	ENCSR000BJW	ChIP-seq	H1-hESC	RXRA-human
ENCFF000OSX	ENCSR000BJW	ChIP-seq	H1-hESC	RXRA-human
ENCFF622UBZ	ENCSR000ATR	ChIP-seq	H1-hESC	SAP30-human
ENCFF270OEH	ENCSR000ATR	ChIP-seq	H1-hESC	SAP30-human
ENCFF000OTG	ENCSR000BIS	ChIP-seq	H1-hESC	SIN3A-human
ENCFF000OTJ	ENCSR000BIS	ChIP-seq	H1-hESC	SIN3A-human
ENCFF000WVE	ENCSR000EBO	ChIP-seq	H1-hESC	SIN3A-human
ENCFF000WVG	ENCSR000EBO	ChIP-seq	H1-hESC	SIN3A-human
ENCFF000BAG	ENCSR000AUS	ChIP-seq	H1-hESC	SIRT6-human
ENCFF000OTO	ENCSR000BIQ	ChIP-seq	H1-hESC	SIX5-human
ENCFF000OTR	ENCSR000BIQ	ChIP-seq	H1-hESC	SIX5-human
ENCFF000OTS	ENCSR000BIR	ChIP-seq	H1-hESC	SP1-human
ENCFF000OTW	ENCSR000BIR	ChIP-seq	H1-hESC	SP1-human
ENCFF000OUG	ENCSR000BQG	ChIP-seq	H1-hESC	SP2-human
ENCFF000OUI	ENCSR000BQG	ChIP-seq	H1-hESC	SP2-human
ENCFF000OUL	ENCSR000BQV	ChIP-seq	H1-hESC	SP4-human
ENCFF000OUO	ENCSR000BQV	ChIP-seq	H1-hESC	SP4-human
ENCFF000OUU	ENCSR000BIV	ChIP-seq	H1-hESC	SRF-human
ENCFF000OUX	ENCSR000BIV	ChIP-seq	H1-hESC	SRF-human
ENCFF523HNT	ENCSR000ATS	ChIP-seq	H1-hESC	SUZ12-human
ENCFF252NFT	ENCSR000ATS	ChIP-seq	H1-hESC	SUZ12-human
ENCFF061EJH	ENCSR000ATS	ChIP-seq	H1-hESC	SUZ12-human
ENCFF003KFS	ENCSR000ATS	ChIP-seq	H1-hESC	SUZ12-human
ENCFF199TML	ENCSR000ATS	ChIP-seq	H1-hESC	SUZ12-human	ENCFF489CDY
ENCFF489CDY	ENCSR000ATS	ChIP-seq	H1-hESC	SUZ12-human	ENCFF199TML
ENCFF000WVS	ENCSR000EUQ	ChIP-seq	H1-hESC	SUZ12-human
ENCFF000WVX	ENCSR000EUQ	ChIP-seq	H1-hESC	SUZ12-human
ENCFF000OVB	ENCSR000BHO	ChIP-seq	H1-hESC	TAF1-human
ENCFF000OVC	ENCSR000BHO	ChIP-seq	H1-hESC	TAF1-human
ENCFF000OVI	ENCSR000BLU	ChIP-seq	H1-hESC	TAF7-human
ENCFF000OVV	ENCSR000BLU	ChIP-seq	H1-hESC	TAF7-human
ENCFF000WWI	ENCSR000ECB	ChIP-seq	H1-hESC	TBP-human
ENCFF000WWK	ENCSR000ECB	ChIP-seq	H1-hESC	TBP-human
ENCFF000OVN	ENCSR000BIT	ChIP-seq	H1-hESC	TCF12-human
ENCFF000OVP	ENCSR000BIT	ChIP-seq	H1-hESC	TCF12-human
ENCFF000OWA	ENCSR000BRY	ChIP-seq	H1-hESC	TEAD4-human
ENCFF000OWD	ENCSR000BRY	ChIP-seq	H1-hESC	TEAD4-human
ENCFF000OWE	ENCSR000BIU	ChIP-seq	H1-hESC	USF1-human
ENCFF000OWL	ENCSR000BIU	ChIP-seq	H1-hESC	USF1-human
ENCFF000WWJ	ENCSR000ECD	ChIP-seq	H1-hESC	USF2-human
ENCFF000WWS	ENCSR000ECD	ChIP-seq	H1-hESC	USF2-human
ENCFF000OWO	ENCSR000BKD	ChIP-seq	H1-hESC	YY1-human
ENCFF000OWS	ENCSR000BKD	ChIP-seq	H1-hESC	YY1-human
ENCFF000WWC	ENCSR000EBW	ChIP-seq	H1-hESC	ZNF143-human
ENCFF000WWE	ENCSR000EBW	ChIP-seq	H1-hESC	ZNF143-human
ENCFF000WWM	ENCSR000EUN	ChIP-seq	H1-hESC	ZNF274-human
ENCFF000WWO	ENCSR000EUN	ChIP-seq	H1-hESC	ZNF274-human
ENCFF000WWQ	ENCSR000EUN	ChIP-seq	H1-hESC	ZNF274-human
ENCFF908MNP	ENCSR000CTL	RNA-seq	A549
ENCFF181YNE	ENCSR000CTL	RNA-seq	A549
ENCFF724EVG	ENCSR000BYI	RNA-seq	A549
ENCFF543BCR	ENCSR000BYI	RNA-seq	A549
ENCFF840LXD	ENCSR000BYJ	RNA-seq	A549
ENCFF678EUF	ENCSR000BYJ	RNA-seq	A549
ENCFF219FVQ	ENCSR000BXY	RNA-seq	A549
ENCFF110IED	ENCSR000BXY	RNA-seq	A549
ENCFF452CIQ	ENCSR000CON	RNA-seq	A549
ENCFF133PXI	ENCSR000CON	RNA-seq	A549
ENCFF335DQU	ENCSR000BYH	RNA-seq	A549
ENCFF063NWQ	ENCSR000BYH	RNA-seq	A549
ENCFF577LFK	ENCSR000CTM	RNA-seq	A549
ENCFF492OGP	ENCSR000CTM	RNA-seq	A549
ENCFF764XAU	ENCSR000AEG	RNA-seq	GM12878
ENCFF641QTY	ENCSR000AEG	RNA-seq	GM12878
ENCFF392VPX	ENCSR000AEF	RNA-seq	GM12878
ENCFF023VHU	ENCSR000AEF	RNA-seq	GM12878
ENCFF545YHE	ENCSR000COR	RNA-seq	GM12878
ENCFF503QTG	ENCSR000COR	RNA-seq	GM12878
ENCFF305LZB	ENCSR000AED	RNA-seq	GM12878
ENCFF239AZD	ENCSR000AED	RNA-seq	GM12878
ENCFF154SOC	ENCSR297UBP	RNA-seq	GM12878
ENCFF241OCJ	ENCSR297UBP	RNA-seq	GM12878
ENCFF626DNN	ENCSR000AEH	RNA-seq	GM12878
ENCFF467GYS	ENCSR000AEH	RNA-seq	GM12878
ENCFF306VMA	ENCSR889TRN	RNA-seq	GM12878
ENCFF832EPJ	ENCSR889TRN	RNA-seq	GM12878
ENCFF313RNF	ENCSR889TRN	RNA-seq	GM12878
ENCFF300QDV	ENCSR889TRN	RNA-seq	GM12878
ENCFF766CPS	ENCSR000COQ	RNA-seq	GM12878
ENCFF587ALK	ENCSR000COQ	RNA-seq	GM12878
ENCFF955JLS	ENCSR843RJV	RNA-seq	GM12878
ENCFF056WHT	ENCSR843RJV	RNA-seq	GM12878
ENCFF790RDA	ENCSR843RJV	RNA-seq	GM12878
ENCFF697CWM	ENCSR843RJV	RNA-seq	GM12878
ENCFF296FFD	ENCSR000CPO	RNA-seq	GM12878
ENCFF992YZP	ENCSR000CPO	RNA-seq	GM12878
ENCFF068QXI	ENCSR552EGO	RNA-seq	HeLa-S3
ENCFF051IJZ	ENCSR552EGO	RNA-seq	HeLa-S3
ENCFF622JEX	ENCSR000CPR	RNA-seq	HeLa-S3
ENCFF722TFN	ENCSR000CPR	RNA-seq	HeLa-S3
ENCFF777JPE	ENCSR000CPP	RNA-seq	HeLa-S3
ENCFF514QCL	ENCSR000CPP	RNA-seq	HeLa-S3
ENCFF346JDS	ENCSR000CPQ	RNA-seq	HeLa-S3
ENCFF878CJF	ENCSR000CPQ	RNA-seq	HeLa-S3
ENCFF649AHO	ENCSR329MHM	RNA-seq	HepG2
ENCFF974MUO	ENCSR329MHM	RNA-seq	HepG2
ENCFF972FHG	ENCSR561FEE	RNA-seq	HepG2
ENCFF502WZU	ENCSR561FEE	RNA-seq	HepG2
ENCFF179DDO	ENCSR058OSL	RNA-seq	HepG2
ENCFF800OKG	ENCSR058OSL	RNA-seq	HepG2
ENCFF070FWO	ENCSR931WGT	RNA-seq	HepG2
ENCFF071LAW	ENCSR931WGT	RNA-seq	HepG2
ENCFF177JMA	ENCSR000CPC	RNA-seq	HepG2
ENCFF348GKJ	ENCSR000CPC	RNA-seq	HepG2
ENCFF909ZOH	ENCSR000CPF	RNA-seq	HepG2
ENCFF513CFH	ENCSR000CPF	RNA-seq	HepG2
ENCFF443HUO	ENCSR541TIG	RNA-seq	HepG2
ENCFF882UMJ	ENCSR541TIG	RNA-seq	HepG2
ENCFF814SRY	ENCSR000CPE	RNA-seq	HepG2
ENCFF309AYC	ENCSR000CPE	RNA-seq	HepG2
ENCFF139ZPW	ENCSR985KAT	RNA-seq	HepG2
ENCFF255HPM	ENCSR985KAT	RNA-seq	HepG2
ENCFF569YCC	ENCSR985KAT	RNA-seq	HepG2
ENCFF618AYY	ENCSR019MXZ	RNA-seq	HepG2
ENCFF383JHU	ENCSR019MXZ	RNA-seq	HepG2
ENCFF662LZE	ENCSR000AEO	RNA-seq	K562
ENCFF930UOM	ENCSR000AEO	RNA-seq	K562
ENCFF004LGY	ENCSR000CPH	RNA-seq	K562
ENCFF222NCB	ENCSR000CPH	RNA-seq	K562
ENCFF227QHI	ENCSR000CPS	RNA-seq	K562
ENCFF637XCH	ENCSR000CPS	RNA-seq	K562
ENCFF703RBO	ENCSR000COK	RNA-seq	K562
ENCFF853OBQ	ENCSR000COK	RNA-seq	K562
ENCFF739YLB	ENCSR000AEP	RNA-seq	K562
ENCFF354ODN	ENCSR000AEP	RNA-seq	K562
ENCFF788RCL	ENCSR530NHO	RNA-seq	K562
ENCFF796RKV	ENCSR530NHO	RNA-seq	K562
ENCFF186TXT	ENCSR545DKY	RNA-seq	K562
ENCFF728TIT	ENCSR545DKY	RNA-seq	K562
ENCFF452YRI	ENCSR000BZV	RNA-seq	K562
ENCFF117PLQ	ENCSR637VLS	RNA-seq	K562
ENCFF656JXX	ENCSR637VLS	RNA-seq	K562
ENCFF489VUK	ENCSR000AEQ	RNA-seq	K562
ENCFF764ZIV	ENCSR000AEQ	RNA-seq	K562
ENCFF732ZOT	ENCSR384ZXD	RNA-seq	K562
ENCFF010PHC	ENCSR384ZXD	RNA-seq	K562
ENCFF533CXZ	ENCSR000CWG	RNA-seq	K562
ENCFF472MYD	ENCSR596ACL	RNA-seq	K562
ENCFF718VVC	ENCSR596ACL	RNA-seq	K562
ENCFF067URL	ENCSR594NJP	RNA-seq	K562
ENCFF985AZX	ENCSR594NJP	RNA-seq	K562
ENCFF709HCZ	ENCSR000CWJ	RNA-seq	K562
ENCFF296KHF	ENCSR000CWI	RNA-seq	K562
ENCFF934YBO	ENCSR000AEM	RNA-seq	K562
ENCFF515MUX	ENCSR000AEM	RNA-seq	K562
ENCFF476DDH	ENCSR000CWH	RNA-seq	K562
ENCFF456OYZ	ENCSR000CPT	RNA-seq	MCF-7
ENCFF057ITQ	ENCSR000CPT	RNA-seq	MCF-7
ENCFF552RTD	ENCSR000CTU	RNA-seq	MCF-7
ENCFF218LUU	ENCSR000CTU	RNA-seq	MCF-7
ENCFF319LXP	ENCSR000CTO	RNA-seq	MCF-7
ENCFF592VIX	ENCSR000CTO	RNA-seq	MCF-7
Note: ENCODE datasets that are used to perform the analysis in this manuscript
