# Supplementary material for: MACMIC Reveals A Dual Role of CTCF in Epigenetic Regulation of Cell Identity Genes
Source: Genomics Proteomics Bioinformatics. 2021 Mar 5;19(1):140–53. doi: 10.1016/j.gpb.2020.10.008 (PMC8498966; doi:10.1016/j.gpb.2020.10.008)
Supplement: Supplementary Table S3 [file mmc9.xlsx]

## Sheet: Table_S3
Table S3 MACMIC score and P value for each pair of genomic features
cell type	feature1	feature2	No.overlap	No.overlap estimated	MACMIC	p value
H1-hESC	ASH2L	H3K4me1	20226	6294.09	2.21349	0.112471
H1-hESC	H3K4me1	H3K4me3	15840	7631.59	1.07558	0.469876
H1-hESC	H3K27ac	KDM4A	15912	4175.84	2.81049	0.0351102
H1-hESC	H4K5ac	KDM4A	13548	4548.27	1.97872	0.16386
H1-hESC	H4K8ac	KDM4A	21112	4726.98	3.46627	0.00682637
H1-hESC	H3K18ac	KDM4A	16856	5159.33	2.26709	0.102561
H1-hESC	CTBP2	YY1	21777	3956.46	4.50417	0.00022902
H1-hESC	H4K8ac	RBBP5	21527	4128.87	4.21378	0.000655011
H1-hESC	TEAD4	YY1	22361	4168.01	4.36491	0.000382845
H1-hESC	H3K27ac	H3K4me1	32707	5981.79	4.46776	0.000262403
H1-hESC	CTBP2	H3K4me3	20191	5514.47	2.66146	0.0483105
H1-hESC	CTCF	RAD21	40555	8822.21	3.59692	0.00470319
H1-hESC	H3K18ac	H3K4me3	17251	10228.8	0.686509	0.623046
H1-hESC	ASH2L	CTCF	10414	2440.7	3.26681	0.0117009
H1-hESC	E2F6	H3K4me3	15224	4742.16	2.21035	0.113073
H1-hESC	ASH2L	RAD21	9495	1253.7	6.5736	1.24763e-08
H1-hESC	H3K4me1	KDM4A	13438	4275.44	2.14307	0.126505
H1-hESC	YY1	ZNF143	18949	3676.51	4.15407	0.000805057
H1-hESC	H3K4me1	YY1	12453	3387.37	2.67631	0.0468389
H1-hESC	CTBP2	H3K27ac	16949	3036.63	4.58151	0.000170805
H1-hESC	ASH2L	H3K27me3	11637	1985.05	4.86232	5.61582e-05
H1-hESC	KDM1A	YY1	14054	3914.7	2.59006	0.0559107
H1-hESC	H3K4me1	RBBP5	13594	3667.02	2.70709	0.0439024
H1-hESC	H3K4me1	TAF1	8837	4737.03	0.865516	0.55349
H1-hESC	H3K18ac	RBBP5	18913	5189.53	2.64446	0.050041
H1-hESC	E2F6	YY1	12643	2947.42	3.28951	0.0110248
H1-hESC	TCF12	YY1	20048	4617.38	3.34186	0.00959406
H1-hESC	H3K18ac	YY1	14733	4229.72	2.48321	0.0690091
H1-hESC	H3K27me3	H4K8ac	9715	1685.07	4.76532	8.31663e-05
H1-hESC	SP1	YY1	18553	4055.03	3.5753	0.00500766
H1-hESC	CTCF	H3K4me3	8776	2319.82	2.78306	0.0372883
H1-hESC	RAD21	YY1	9588	1293.87	6.41034	3.1452e-08
H1-hESC	TEAD4	ZNF143	15400	3337.54	3.61417	0.00447221
H1-hESC	ASH2L	H3K4me3	27039	10584.3	1.55464	0.289569
H1-hESC	H3K4me1	H3K79me2	12674	4185.31	2.02821	0.151925
H1-hESC	H3K18ac	PHF8	12838	7228.46	0.776036	0.588607
H1-hESC	SP1	TEAD4	17884	3905.95	3.57866	0.00495925
H1-hESC	E2F6	RBBP5	14811	4035.84	2.66986	0.0474731
H1-hESC	GABPA	RAD21	11726	1411.96	7.30475	1.44327e-10
H1-hESC	GABPA	KDM4A	17265	5114.95	2.3754	0.0845036
H1-hESC	CTBP2	TAF1	16689	4260.72	2.91694	0.0276227
H1-hESC	H3K18ac	SIN3A	14308	4268.42	2.35206	0.0881786
H1-hESC	CTBP2	RBBP5	22023	4929.17	3.46789	0.00679563
H1-hESC	ASH2L	H3K27ac	22920	6811.75	2.36477	0.0861624
H1-hESC	GABPA	RBBP5	17091	4523.51	2.77826	0.0376805
H1-hESC	ASH2L	H4K8ac	14583	6248.31	1.33391	0.369223
H1-hESC	H3K18ac	TAF1	15166	5969.51	1.54058	0.294399
H1-hESC	CTBP2	KDM4A	20323	4861.69	3.18023	0.0146201
H1-hESC	E2F6	SIN3A	11913	3098.8	2.84439	0.0325628
H1-hESC	CTBP2	SIN3A	18541	3779.83	3.90525	0.00183481
H1-hESC	CTBP2	SP1	15022	2973.19	4.05249	0.00113476
H1-hESC	RAD21	RBBP5	8386	681.133	11.3118	0
H1-hESC	E2F6	H3K27ac	11222	2521.25	3.45097	0.00712359
H1-hESC	GABPA	YY1	16911	4086.34	3.13842	0.0162411
H1-hESC	E2F6	TAF1	12429	3997.1	2.1095	0.133606
H1-hESC	CTBP2	PHF8	13311	4676.49	1.84637	0.198674
H1-hESC	CREB1	RAD21	8294	1260.75	5.57864	2.34e-06
H1-hESC	KDM4A	TAF1	15164	6523.08	1.32467	0.372716
H1-hESC	H4K8ac	SIN3A	17052	3907.16	3.36429	0.00903228
H1-hESC	H4K8ac	YY1	17474	3872.58	3.51223	0.00599847
H1-hESC	H3K27ac	RBBP5	18399	4260.23	3.31878	0.0102034
H1-hESC	H4K91ac	KDM4A	7522	3695.21	1.03561	0.485798
H1-hESC	H3K4me3	KDM4A	18902	8553.41	1.20988	0.416882
H1-hESC	KDM4A	YY1	13852	4118.4	2.36344	0.0863713
H1-hESC	KDM1A	TAF1	11278	5100.44	1.21118	0.416372
H1-hESC	H2BK5ac	KDM4A	7492	3876.53	0.932657	0.526846
H1-hESC	KDM1A	SIN3A	11681	3687.14	2.16804	0.121395
H1-hESC	RBBP5	YY1	17072	4507.55	2.78742	0.0369345
H1-hESC	E2F6	KDM4A	15739	4490.23	2.50517	0.0661407
H1-hESC	RBBP5	SP1	14436	3858.18	2.74166	0.0407836
H1-hESC	ASH2L	KDM4A	23472	8223	1.85443	0.196433
H1-hESC	CTBP2	H4K8ac	17078	4185.39	3.08038	0.0187452
H1-hESC	CTBP2	TEAD4	18282	4154.98	3.40002	0.00819713
H1-hESC	CTCF	KDM4A	9157	1715.1	4.33904	0.000420345
H1-hESC	KDM4A	SP1	11239	3700.75	2.03695	0.149879
H1-hESC	CTBP2	E2F6	13122	3579.81	2.66556	0.0479003
H1-hESC	ATF2	RAD21	11149	1632.83	5.82803	6.89466e-07
H1-hESC	ASH2L	YY1	18552	5801.49	2.1978	0.115498
H1-hESC	ASH2L	SP1	16020	5254.48	2.04883	0.147129
H1-hESC	CTCF	RBBP5	8210	1431.42	4.73557	9.36452e-05
H1-hESC	H3K9ac	KDM4A	14228	7076.41	1.01062	0.495762
H1-hESC	GABPA	H3K27me3	8051	2006.98	3.0115	0.0221366
H1-hESC	GABPA	TEAD4	12217	3804.69	2.21104	0.11294
H1-hESC	H4K8ac	TAF1	17174	5400.21	2.18024	0.118951
H1-hESC	H3K27me3	KDM4A	9435	2006.49	3.70224	0.00344373
H1-hESC	CTCF	TAF1	6695	2043.67	2.27596	0.100984
H1-hESC	RBBP5	SIN3A	18132	5706.86	2.17723	0.119552
H1-hESC	CTBP2	ZNF143	12621	3128.55	3.03414	0.0209688
H1-hESC	H3K27me3	H3K4me3	9079	2383.85	2.80855	0.0352607
H1-hESC	ASH2L	TEAD4	15487	5278.9	1.93375	0.175216
H1-hESC	ASH2L	E2F6	11857	4720.73	1.51169	0.304435
H1-hESC	NANOG	YY1	16609	4355.45	2.81338	0.0348866
H1-hESC	H3K23me2	H3K4me3	16485	11726	0.405855	0.723793
H1-hESC	SP4	YY1	18161	5363.34	2.38614	0.0828524
H1-hESC	H3K27ac	RAD21	7628	950.201	7.02777	8.31167e-10
H1-hESC	RAD21	TAF1	7077	1129.74	5.26429	1.00271e-05
H1-hESC	KDM1A	RBBP5	13874	4431.9	2.13049	0.129135
H1-hESC	H3K18ac	H3K27ac	27100	8389.35	2.23029	0.109295
H1-hESC	KDM1A	KDM4A	12727	4924.55	1.5844	0.279477
H1-hESC	KDM4A	SIN3A	15080	5258.42	1.86778	0.192757
H1-hESC	CTBP2	TBP	12770	3808.24	2.35326	0.0879865
H1-hESC	RBBP5	TAF1	19067	6903.2	1.76205	0.223014
H1-hESC	CTBP2	SP4	12849	4047.99	2.17417	0.120164
H1-hESC	ATF2	YY1	18411	6315.31	1.91529	0.180019
H1-hESC	H3K27me3	RBBP5	7295	1146.95	5.36034	6.49313e-06
H1-hESC	H4K5ac	RBBP5	15489	4849.2	2.19414	0.116212
H1-hESC	H4K8ac	PHF8	15755	7052.09	1.23409	0.407457
H1-hESC	TCF12	TEAD4	18626	5288.46	2.52201	0.0640033
H1-hESC	EP300	YY1	15390	4889.8	2.14737	0.125614
H1-hESC	H3K27ac	YY1	17312	4583.11	2.77735	0.0377553
H1-hESC	CREB1	CTCF	8559	2364.8	2.61933	0.0526884
H1-hESC	E2F6	H4K8ac	11631	3645.6	2.19042	0.116941
H1-hESC	CREB1	TEAD4	11879	4710.11	1.52202	0.300827
H1-hESC	KDM4A	TEAD4	10400	3790.48	1.74372	0.228524
H1-hESC	ATF2	TEAD4	16498	6057.29	1.72366	0.234637
H1-hESC	SIN3A	YY1	16110	5005.13	2.2187	0.111479
H1-hESC	E2F6	TEAD4	9785	3154.25	2.10216	0.135195
H1-hESC	ASH2L	SIN3A	18072	7116.47	1.53946	0.294784
H1-hESC	E2F6	H3K27me3	8158	1435.17	4.68433	0.000114651
H1-hESC	CTBP2	RAD21	11277	1227.95	8.18359	3.39506e-13
H1-hESC	ATF2	KDM4A	12656	5563.48	1.27483	0.391722
H1-hESC	ASH2L	H3K18ac	13001	7567.34	0.718041	0.611012
H1-hESC	SP4	TEAD4	14042	4611.5	2.04499	0.148013
H1-hESC	CTCF	YY1	8292	2113.89	2.92262	0.0272636
H1-hESC	RBBP5	TEAD4	13422	4134.89	2.24603	0.106376
H1-hESC	CREB1	RBBP5	15000	5670.82	1.64512	0.259425
H1-hESC	H4K8ac	TEAD4	13387	3761.76	2.5587	0.0595331
H1-hESC	KDM1A	TEAD4	11968	4259.27	1.80987	0.209007
H1-hESC	E2F6	PHF8	10413	4383.32	1.3756	0.353608
H1-hESC	H3K27ac	SIN3A	16584	5464.27	2.03499	0.150337
H1-hESC	RAD21	SIN3A	7085	721.651	8.81776	2.66454e-15
H1-hESC	H3K4me1	SIN3A	9096	3184.74	1.85612	0.195965
H1-hESC	H4K5ac	YY1	13437	4625.47	1.905	0.182733
H1-hESC	CREB1	YY1	14950	5500.71	1.71783	0.236431
H1-hESC	H3K27ac	TEAD4	15400	3875.52	2.97366	0.0242103
H1-hESC	GABPA	H3K4me3	16621	5611.57	1.96192	0.168046
H1-hESC	H4K8ac	TBP	13506	3981.26	2.39239	0.081902
H1-hESC	KDM1A	SP1	10463	3439.07	2.04239	0.148615
H1-hESC	ASH2L	CTBP2	16423	5752.44	1.85496	0.196286
H1-hESC	CTBP2	CTCF	11746	2158.4	4.44199	0.000288722
H1-hESC	CTCF	H3K27ac	8377	1854.31	3.51758	0.00590816
H1-hESC	SIN3A	TEAD4	12129	4035.97	2.00522	0.157394
H1-hESC	ASH2L	EZH2	6151	4379.43	0.404522	0.724238
H1-hESC	GABPA	H3K27ac	12275	3855.49	2.18377	0.118252
H1-hESC	TCF12	ZNF143	13207	3920.29	2.36889	0.0855174
H1-hESC	ATF2	CTCF	11154	3003.8	2.71329	0.0433294
H1-hESC	CREB1	CTBP2	10484	4470.78	1.34501	0.365045
H1-hESC	ASH2L	ZNF143	10565	3764.32	1.80662	0.209943
H1-hESC	E2F6	SP1	8754	2651.18	2.30193	0.0964708
H1-hESC	GABPA	ZNF143	12410	3668.28	2.38306	0.0833231
H1-hESC	H3K18ac	TBP	11530	4629.16	1.49073	0.311808
H1-hESC	H4K91ac	RBBP5	9172	3443.53	1.66355	0.253491
H1-hESC	KDM4A	RAD21	6513	873.514	6.45609	2.43367e-08
H1-hESC	SP1	TAF1	16445	5745.81	1.86208	0.19432
H1-hESC	NANOG	TEAD4	15341	4696.11	2.26675	0.102623
H1-hESC	SP1	TCF12	15007	4703.11	2.19087	0.116852
H1-hESC	H3K18ac	H3K27me3	7543	1752.07	3.30518	0.0105782
H1-hESC	GABPA	H3K4me1	10104	5267.65	0.918123	0.532628
H1-hESC	GABPA	H4K8ac	15456	6083.49	1.54065	0.294375
H1-hESC	USF1	YY1	10191	2368.14	3.30337	0.0106291
H1-hESC	CREB1	E2F6	9348	4086.03	1.2878	0.386752
H1-hESC	GABPA	H3K18ac	8706	5066.71	0.718275	0.610923
H1-hESC	H4K5ac	SIN3A	13199	5289.74	1.49521	0.310227
H1-hESC	EP300	SP1	14827	5127.83	1.89148	0.186337
H1-hESC	SIN3A	TAF1	17038	7232.07	1.3559	0.360959
H1-hESC	ATF2	ZNF143	12721	4663.58	1.72773	0.233389
H1-hESC	H3K4me1	TEAD4	13452	4158.98	2.23444	0.108519
H1-hESC	H3K4me3	RBBP5	16224	7956.45	1.0391	0.484405
H1-hESC	E2F6	TBP	9400	3552.36	1.64613	0.259098
H1-hESC	H3K4me1	SP1	9920	3191.64	2.10812	0.133905
H1-hESC	E2F6	H3K9ac	9508	4105.23	1.31607	0.375974
H1-hESC	KDM1A	PHF8	8626	6266.65	0.376492	0.733525
H1-hESC	TEAD4	USF1	8816	2374.77	2.71237	0.0434145
H1-hESC	SP4	ZNF143	12223	3908.59	2.12721	0.129827
H1-hESC	CHD2	RAD21	6646	1286.54	4.16579	0.000773319
H1-hESC	CTBP2	H3K9ac	11941	4645.78	1.57029	0.28424
H1-hESC	H3K27ac	SP1	15381	5084.33	2.02518	0.15264
H1-hESC	CHD2	TEAD4	11240	4895.6	1.29594	0.383639
H1-hESC	ATF2	RBBP5	14663	5584.1	1.62585	0.265707
H1-hESC	H3K18ac	SP4	10388	4625.45	1.24583	0.402906
H1-hESC	CTBP2	H4K5ac	10809	3657.49	1.95531	0.169711
H1-hESC	CTBP2	GABPA	14769	4855.21	2.04189	0.148732
H1-hESC	SP1	ZNF143	10245	2864.56	2.57647	0.0574587
H1-hESC	E2F6	GABPA	8726	3725.95	1.34195	0.366193
H1-hESC	GABPA	SIN3A	14977	4655.26	2.21722	0.11176
H1-hESC	CHD2	RBBP5	12912	5394.95	1.39335	0.347031
H1-hESC	CTBP2	H3K4me1	16436	5092.56	2.22745	0.109826
H1-hESC	KDM1A	ZNF143	9598	3688.7	1.602	0.273586
H1-hESC	H3K27ac	H4K8ac	20045	7465.95	1.68486	0.246718
H1-hESC	ASH2L	TAF1	18590	9502.6	0.956308	0.517425
H1-hESC	E2F6	RAD21	6265	798.681	6.84418	2.54534e-09
H1-hESC	CTCF	PHF8	5495	2376.61	1.31211	0.377477
H1-hESC	RBBP5	ZNF143	8664	2824.73	2.0672	0.142942
H1-hESC	NANOG	SP1	14548	4498.22	2.23417	0.10857
H1-hESC	H3K18ac	H4K8ac	19531	8849.73	1.20696	0.418021
H1-hESC	H4K8ac	RAD21	8836	1485.36	4.94872	3.92858e-05
H1-hESC	ATF2	CTBP2	12258	4881.31	1.51121	0.304602
H1-hESC	H3K18ac	SP1	10654	4156.11	1.56346	0.286562
H1-hESC	CHD2	YY1	13358	5628.01	1.37348	0.354394
H1-hESC	E2F6	H3K18ac	8434	4019.27	1.09839	0.460812
H1-hESC	TBP	YY1	14557	5585.04	1.60643	0.272116
H1-hESC	EP300	TEAD4	14169	5001.11	1.83317	0.202374
H1-hESC	CHD2	KDM4A	11936	5460.64	1.18582	0.426292
H1-hESC	CREB1	H3K18ac	7343	5225.7	0.405171	0.724021
H1-hESC	E2F6	H4K5ac	7241	2983.63	1.42691	0.334722
H1-hESC	RAD21	TBP	5371	879.087	5.10974	1.98048e-05
H1-hESC	RAD21	TEAD4	8565	1273.59	5.72508	1.15011e-06
H1-hESC	KDM4A	ZNF143	8319	2921.32	1.84768	0.198307
H1-hESC	H3K27ac	H3K4me3	18388	8818.04	1.08527	0.466023
H1-hESC	H4K8ac	SP1	11239	3477.71	2.23173	0.109026
H1-hESC	PHF8	SIN3A	15146	7475.96	1.02596	0.489644
H1-hESC	H3K9ac	RBBP5	14801	7400	1.00013	0.499947
H1-hESC	CHD2	CTBP2	9556	4363.03	1.19022	0.424568
H1-hESC	GABPA	TAF1	13734	5352.58	1.56586	0.285743
H1-hESC	ATF2	SP1	14939	6317.31	1.36477	0.357641
H1-hESC	E2F6	ZNF143	7102	2243.21	2.166	0.121808
H1-hESC	CREB1	H3K27ac	13254	5685.37	1.33125	0.370229
H1-hESC	H3K4me1	H4K8ac	18715	8779	1.13179	0.447575
H1-hESC	H4K8ac	SAP30	10764	4575.05	1.35276	0.362134
H1-hESC	H3K27me3	H3K4me1	12027	3240.05	2.71198	0.0434501
H1-hESC	H3K18ac	H3K4me1	23384	10897	1.14591	0.441995
H1-hESC	PHF8	RBBP5	16225	7811.93	1.07695	0.469332
H1-hESC	RAD21	SP1	5532	683.013	7.0994	5.32324e-10
H1-hESC	H3K4me3	YY1	11937	5157.01	1.31472	0.376489
H1-hESC	H3K23me2	KDM4A	13481	6778	0.988934	0.504415
H1-hESC	NANOG	RAD21	9128	1258.55	6.25281	7.48984e-08
H1-hESC	KDM4A	RBBP5	16750	7213.33	1.32209	0.373693
H1-hESC	CREB1	ZNF143	10397	4311.48	1.41147	0.340365
H1-hESC	GABPA	SP1	9629	3290.95	1.9259	0.177249
H1-hESC	ATF2	E2F6	8446	3977.95	1.1232	0.450973
H1-hESC	KDM1A	TBP	8692	3851.28	1.25691	0.398622
H1-hESC	E2F6	H3K4me1	7749	3367.8	1.30091	0.381742
H1-hESC	H3K18ac	SAP30	10009	5170.14	0.935923	0.525545
H1-hESC	NANOG	RBBP5	12421	4189.06	1.96511	0.167246
H1-hESC	H3K27ac	TAF1	18191	8400.71	1.16541	0.43431
H1-hESC	EGR1	YY1	10595	4103.28	1.58208	0.280257
H1-hESC	ASH2L	GABPA	11325	6006.61	0.885423	0.54561
H1-hESC	EP300	KDM4A	11305	4678.83	1.4162	0.338632
H1-hESC	CREB1	SIN3A	14711	6841.93	1.15012	0.440333
H1-hESC	ASH2L	USF1	7907	2946.83	1.68322	0.247232
H1-hESC	CTBP2	H3K18ac	13434	5278.6	1.54499	0.29288
H1-hESC	CTCF	H3K27me3	6321	1134.29	4.57267	0.00017668
H1-hESC	CREB1	KDM4A	15075	6343.55	1.37643	0.353299
H1-hESC	ASH2L	TCF12	12550	5999.68	1.09178	0.463437
H1-hESC	KDM1A	RAD21	8244	1604.31	4.13867	0.000848585
H1-hESC	EP300	ZNF143	9279	3511.44	1.64251	0.260272
H1-hESC	NANOG	ZNF143	10325	3339.65	2.09164	0.137496
H1-hESC	CREB1	KDM1A	7034	5146.34	0.366796	0.7367
H1-hESC	GABPA	KDM1A	8082	5255.46	0.537828	0.678021
H1-hESC	H3K18ac	H4K5ac	22894	11988.5	0.909659	0.535992
H1-hESC	H4K5ac	PHF8	12186	8543.77	0.426303	0.716914
H1-hESC	KDM4A	TBP	11048	5410.78	1.04185	0.483309
H1-hESC	H3K27ac	H3K79me2	16932	8978.79	0.885777	0.545469
H1-hESC	H4K5ac	SP1	11591	5009.45	1.31383	0.376826
H1-hESC	USF1	ZNF143	7202	1949.07	2.6951	0.0450278
H1-hESC	CREB1	H4K8ac	10870	5115.21	1.12504	0.450248
H1-hESC	H3K27me3	YY1	5247	1051.15	3.99168	0.00138725
H1-hESC	CTCF	E2F6	5954	1499.22	2.97139	0.0243395
H1-hESC	CTCF	SIN3A	6584	1404.51	3.68777	0.00359653
H1-hESC	SIN3A	SP1	11860	5184.31	1.28767	0.386798
H1-hESC	SP1	TBP	12948	5469.61	1.36726	0.356712
H1-hESC	H2BK5ac	RBBP5	9165	3537.67	1.59069	0.277364
H1-hESC	H3K4me3	RAD21	5355	1198.47	3.46818	0.0067901
H1-hESC	CTBP2	SAP30	9951	3724.11	1.67205	0.250777
H1-hESC	CTBP2	USF1	7649	2165.67	2.53192	0.0627705
H1-hESC	H4K8ac	ZNF143	9600	3336.82	1.87699	0.190246
H1-hESC	H4K8ac	SP4	12153	4658.17	1.60896	0.271275
H1-hESC	H3K4me1	SAP30	7127	4249.79	0.677025	0.626643
H1-hESC	ASH2L	RBBP5	22177	12910.6	0.717729	0.611132
H1-hESC	KDM4A	PHF8	11133	7883.69	0.412156	0.721682
H1-hESC	H3K4me1	USF1	7255	2722.98	1.66436	0.25323
H1-hESC	ASH2L	KDM1A	8553	6565	0.302818	0.757156
H1-hESC	H4K5ac	TAF1	13965	7724.09	0.807979	0.576137
H1-hESC	H3K23me2	RBBP5	12044	5661.53	1.12734	0.449336
H1-hESC	E2F6	SP4	8629	3584.42	1.40737	0.34187
H1-hESC	H4K91ac	TAF1	7620	4622.5	0.648458	0.637409
H1-hESC	H3K56ac	KDM4A	7309	4406.03	0.658865	0.633499
H1-hESC	RBBP5	USF1	6989	2176.23	2.21152	0.112848
H1-hESC	H3K4me3	SIN3A	13073	7160.13	0.825805	0.569144
H1-hESC	EP300	SIN3A	12927	5323.99	1.42807	0.334302
H1-hESC	ASH2L	RNF2	5432	3571.18	0.521066	0.684007
H1-hESC	ASH2L	H4K5ac	11944	7545.28	0.582976	0.661669
H1-hESC	H3K18ac	TEAD4	11831	4832.42	1.44826	0.326984
H1-hESC	GABPA	H4K5ac	7481	4031.55	0.855612	0.557403
H1-hESC	CREB1	H3K4me3	15243	7176.09	1.12414	0.450603
H1-hESC	H3K23me2	TAF1	8318	5825.06	0.427968	0.71635
H1-hESC	ATF2	SIN3A	14558	6850.91	1.12497	0.450273
H1-hESC	H3K4me3	TAF1	14548	8855.85	0.642755	0.639546
H1-hESC	NANOG	SIN3A	12171	4385.33	1.77539	0.219055
H1-hESC	CREB1	SP1	10978	5679.53	0.932906	0.526746
H1-hESC	EP300	RAD21	6890	1106.72	5.22562	1.19143e-05
H1-hESC	SP4	TAF1	15857	7794.81	1.0343	0.486318
H1-hESC	H3K27ac	USF1	8614	2684.83	2.2084	0.113447
H1-hESC	RAD21	USF1	5097	778.691	5.5456	2.73897e-06
H1-hESC	CTBP2	KDM1A	11157	4986.83	1.23729	0.406215
H1-hESC	ASH2L	H3K9ac	14703	10481.2	0.402794	0.724815
H1-hESC	H3K27me3	TEAD4	4525	811.081	4.57897	0.000172475
H1-hESC	KDM1A	SP4	9168	4301.27	1.13146	0.447704
H1-hESC	H4K91ac	PHF8	6213	5622.54	0.105017	0.814602
H1-hESC	H3K4me1	RAD21	8750	1838.09	3.76037	0.00288677
H1-hESC	H3K27ac	KDM1A	8325	4796.63	0.735594	0.604266
H1-hESC	CHD2	SIN3A	12889	6702.84	0.922917	0.530721
H1-hESC	TAF1	TEAD4	9209	4338.12	1.12281	0.451129
H1-hESC	KDM4A	USF1	6283	2374.48	1.64606	0.259121
H1-hESC	CHD2	CTCF	6384	2404.92	1.65455	0.256378
H1-hESC	RXRA	YY1	9334	3173.13	1.94157	0.173205
H1-hESC	EZH2	RBBP5	5401	3097.54	0.743644	0.601162
H1-hESC	H4K5ac	H4K8ac	14437	7358.85	0.961855	0.515214
H1-hESC	RBBP5	TCF12	10900	4615.15	1.36179	0.358756
H1-hESC	RAD21	SP4	5321	1037	4.13117	0.000870561
H1-hESC	GABPA	SP4	11019	5028.79	1.19118	0.42419
H1-hESC	CREB1	TAF1	13952	8103.95	0.721629	0.609636
H1-hESC	GABPA	TBP	10732	4607.03	1.32948	0.370896
H1-hESC	H3K9ac	SIN3A	13652	7606.22	0.794847	0.581274
H1-hESC	KDM4A	SAP30	10320	5406.39	0.908851	0.536313
H1-hESC	H4K5ac	TEAD4	10810	4293.81	1.51758	0.302376
H1-hESC	BACH1	YY1	8481	3901.55	1.17375	0.431031
H1-hESC	SP1	USF1	7581	2494.45	2.03915	0.149368
H1-hESC	KDM4A	TCF12	8853	4502.48	0.966251	0.513461
H1-hESC	KDM4A	SP4	10025	5090.69	0.969283	0.512252
H1-hESC	ATF2	H3K27ac	16039	7886.77	1.03366	0.486574
H1-hESC	TBP	TEAD4	9706	4095.51	1.36991	0.355724
H1-hESC	H3K27ac	PHF8	13971	9171.42	0.523319	0.683205
H1-hESC	H4K91ac	YY1	6921	3354.68	1.06309	0.474849
H1-hESC	SIN3A	ZNF143	10236	3620.79	1.82701	0.204116
H1-hESC	H3K27ac	ZNF143	8403	2807.09	1.99349	0.160236
H1-hESC	PHF8	TEAD4	8059	4359.75	0.848499	0.56021
H1-hESC	ATF2	KDM1A	8724	6541.97	0.333543	0.747441
H1-hESC	CREB1	H4K5ac	8643	5516.9	0.566642	0.667623
H1-hESC	GABPA	PHF8	11761	6114.77	0.923375	0.530539
H1-hESC	CHD2	E2F6	7484	3853.3	0.942234	0.523033
H1-hESC	GABPA	H3K9ac	10221	5499.01	0.858699	0.556184
H1-hESC	H3K4me1	ZNF143	6584	2992.6	1.20009	0.420704
H1-hESC	EGR1	KDM4A	10430	4510.11	1.31258	0.377299
H1-hESC	EP300	TAF1	12643	5839.56	1.16506	0.434448
H1-hESC	H3K18ac	ZNF143	6385	3139.41	1.03382	0.486509
H1-hESC	E2F6	SAP30	6524	3175.22	1.05466	0.478204
H1-hESC	EP300	H3K27ac	12421	4804.58	1.58524	0.279193
H1-hESC	BACH1	KDM4A	9600	5313.82	0.806611	0.576673
H1-hESC	ATF2	H3K4me3	12972	7850.89	0.652296	0.635969
H1-hESC	H3K27me3	SIN3A	5409	994.7	4.43782	0.000293207
H1-hESC	H3K23me2	PHF8	7044	7762.49	-0.0925589	0.862706
H1-hESC	H4K5ac	TBP	11575	5903.36	0.960746	0.515656
H1-hESC	H3K9ac	YY1	11325	5559.99	1.03687	0.485293
H1-hESC	CREB1	TCF12	9217	5391.23	0.709628	0.614234
H1-hESC	H4K91ac	SIN3A	6531	3160.91	1.06618	0.473619
H1-hESC	CHD7	SP1	7725	2503.44	2.08575	0.138795
H1-hESC	CTBP2	TCF12	15978	5211.19	2.0661	0.14319
H1-hESC	ASH2L	SUZ12	3816	3195.77	0.194078	0.789856
H1-hESC	CREB1	SP4	12057	7526.33	0.601976	0.654694
H1-hESC	H4K8ac	USF1	8014	2888.54	1.77441	0.219344
H1-hESC	H2BK12ac	H3K4me3	3997	6285.98	-0.364141	0.913738
H1-hESC	CHD2	ZNF143	9421	4471.89	1.10672	0.457507
H1-hESC	SP1	SP4	13110	7046.79	0.860422	0.555503
H1-hESC	H4K5ac	SP4	10382	5597.06	0.854902	0.557683
H1-hESC	ATF2	H3K4me1	7721	6333.97	0.218982	0.782604
H1-hESC	EP300	H3K4me3	11204	5907.88	0.89645	0.541237
H1-hESC	E2F6	USF1	6784	2441.5	1.77862	0.218102
H1-hESC	CTCF	TEAD4	7235	2165.54	2.34098	0.0899643
H1-hESC	CTCF	H3K4me1	9200	3310.31	1.77919	0.217933
H1-hESC	SAP30	YY1	11367	4724.04	1.40621	0.342296
H1-hESC	H3K23me2	H3K27me3	8421	3353.08	1.51142	0.304527
H1-hESC	SAP30	TEAD4	8652	3954.65	1.18781	0.425514
H1-hESC	H3K23me2	SIN3A	9706	4825.61	1.01135	0.495471
H1-hESC	TBP	ZNF143	7634	3120.07	1.44674	0.32753
H1-hESC	H3K27ac	TBP	13146	6338.47	1.074	0.470505
H1-hESC	CTBP2	H3K27me3	9699	2234.29	3.34097	0.00961687
H1-hESC	CREB1	TBP	11775	6993.96	0.683595	0.624153
H1-hESC	H3K27ac	TCF12	10963	4342.74	1.52444	0.299986
H1-hESC	CTCF	H4K8ac	9262	3097.63	1.99003	0.16108
H1-hESC	EP300	TCF12	13534	6647.98	1.03581	0.485718
H1-hESC	NANOG	TAF1	11647	4858.1	1.39744	0.345522
H1-hESC	CHD7	YY1	6825	2551.9	1.67448	0.250004
H1-hESC	H3K9ac	PHF8	14560	12635.6	0.152298	0.801698
H1-hESC	H3K4me3	TEAD4	9043	4770.24	0.895712	0.54153
H1-hESC	ATF2	H3K18ac	10108	7298.98	0.384852	0.730772
H1-hESC	H3K4me1	H4K5ac	12450	6886.39	0.807914	0.576163
H1-hESC	SIN3A	TBP	11560	6438.75	0.795379	0.581066
H1-hESC	MXI1	YY1	10051	5141.54	0.954861	0.518002
H1-hESC	ATF2	H4K8ac	10738	6612.83	0.623813	0.646611
H1-hESC	GABPA	TCF12	10626	4620.03	1.29999	0.382094
H1-hESC	RBBP5	SAP30	12406	5498.18	1.25638	0.398828
H1-hESC	RAD21	ZNF143	6597	2938.86	1.24475	0.403325
H1-hESC	H3K4me3	SP1	10210	5229.65	0.952331	0.51901
H1-hESC	CREB1	H3K9ac	11564	7600.81	0.521418	0.683882
H1-hESC	MXI1	TEAD4	8481	4612.59	0.838665	0.564085
H1-hESC	CHD2	H3K27ac	11917	6143.93	0.939637	0.524067
H1-hESC	H3K27me3	ZNF143	3846	824.031	3.6673	0.00382316
H1-hESC	EGR1	SP1	9126	3941.77	1.3152	0.376304
H1-hESC	MXI1	RBBP5	10015	5410.41	0.851062	0.559199
H1-hESC	ATF2	TCF12	12597	6821.88	0.84656	0.560974
H1-hESC	CTCF	TBP	4825	1530.09	2.1534	0.124373
H1-hESC	H3K27me3	KDM1A	4926	1939.37	1.54	0.294598
H1-hESC	KDM1A	TCF12	10291	5310.06	0.938019	0.524711
H1-hESC	BACH1	RBBP5	9900	4757.8	1.08079	0.467803
H1-hESC	CTCF	USF1	4923	1312	2.75229	0.0398622
H1-hESC	BACH1	SIN3A	8937	4253.98	1.10086	0.459832
H1-hESC	H4K8ac	KDM1A	9360	6594.05	0.419462	0.719224
H1-hESC	H3K4me1	TBP	4785	3304.03	0.448231	0.709447
H1-hESC	SAP30	TAF1	12355	6871.95	0.79789	0.580085
H1-hESC	EGR1	SIN3A	10187	4574.42	1.22695	0.410231
H1-hESC	H3K9ac	TAF1	15374	11349.7	0.354572	0.740675
H1-hESC	CHD2	KDM1A	6730	4998.11	0.34651	0.74328
H1-hESC	BACH1	H3K4me3	9536	7041.97	0.354166	0.740807
H1-hESC	TAF1	YY1	12210	6436.61	0.89696	0.541034
H1-hESC	H4K8ac	TCF12	9692	4509.78	1.14911	0.440735
H1-hESC	PHF8	YY1	11661	6090.56	0.914602	0.534027
H1-hESC	RNF2	SIN3A	3528	1845.65	0.911527	0.53525
H1-hESC	TCF12	USF1	8025	2906.56	1.76099	0.22333
H1-hESC	EGR1	H3K4me3	10227	5743.22	0.780709	0.586788
H1-hESC	E2F6	TCF12	7780	3804.96	1.0447	0.482174
H1-hESC	SP4	TCF12	10921	5313.21	1.05544	0.477893
H1-hESC	ASH2L	H4K91ac	5938	5443.2	0.0909032	0.81835
H1-hESC	SAP30	SIN3A	17701	10294.7	0.719425	0.610482
H1-hESC	CREB1	PHF8	12628	8292.87	0.522754	0.683406
H1-hESC	CTBP2	EP300	9784	4852.04	1.01647	0.493429
H1-hESC	EGR1	TEAD4	8395	3938.1	1.13174	0.447595
H1-hESC	GABPA	USF1	5777	2407.06	1.40002	0.34457
H1-hESC	BACH1	TAF1	8397	5239.29	0.602698	0.654428
H1-hESC	H3K4me3	ZNF143	7242	3415.15	1.12055	0.452024
H1-hESC	CEBPB	YY1	6616	3506.08	0.88701	0.544981
H1-hESC	H3K27ac	H3K27me3	6796	1662.78	3.08712	0.0184385
H1-hESC	CHD2	TCF12	9618	5841.48	0.646501	0.638143
H1-hESC	EGR1	TAF1	9598	4819.8	0.991369	0.503443
H1-hESC	H3K18ac	USF1	5869	2902.19	1.02226	0.491119
H1-hESC	SIN3A	TCF12	9832	4612.97	1.13138	0.447737
H1-hESC	CHD2	H4K8ac	8822	5142.34	0.715563	0.611962
H1-hESC	ATF2	SP4	13621	8628.9	0.578532	0.663293
H1-hESC	EZH2	H3K4me3	5824	4675.3	0.245696	0.774667
H1-hESC	H2BK5ac	YY1	7841	3828.06	1.04829	0.480741
H1-hESC	CHD2	SP1	12466	8530.41	0.461361	0.704932
H1-hESC	KDM1A	USF1	5624	2650.04	1.12223	0.451357
H1-hESC	TAF7	YY1	11453	6526.29	0.754903	0.596809
H1-hESC	CREB1	GABPA	8647	5533	0.562804	0.669015
H1-hESC	CEBPB	RAD21	5629	1588.41	2.54379	0.0613202
H1-hESC	H3K27ac	SAP30	10861	5799.1	0.872875	0.550579
H1-hESC	CHD7	TEAD4	7413	3062.63	1.42047	0.337072
H1-hESC	RAD21	SAP30	3651	897.735	3.0669	0.0193716
H1-hESC	KDM1A	SAP30	6086	4301.89	0.414726	0.720818
H1-hESC	ATF2	TAF1	13577	8239.88	0.647717	0.637687
H1-hESC	PHF8	RAD21	3971	1248.49	2.18064	0.118872
H1-hESC	EZH2	SIN3A	3725	2690.13	0.384692	0.730824
H1-hESC	H3K4me1	TCF12	10050	5062.54	0.98517	0.505916
H1-hESC	H3K27ac	SP4	10995	5691.24	0.931915	0.527141
H1-hESC	EGR1	ZNF143	6879	3197.02	1.15169	0.439716
H1-hESC	MXI1	RAD21	5007	1112.37	3.50118	0.00618896
H1-hESC	PHF8	TAF1	16658	14197.9	0.173274	0.795804
H1-hESC	EP300	RBBP5	13718	5314.19	1.58139	0.280489
H1-hESC	H3K18ac	H3K9ac	13964	10185.7	0.370943	0.735344
H1-hESC	CTBP2	TAF7	7788	4331.63	0.797937	0.580066
H1-hESC	H3K4me3	PHF8	10400	10603.8	-0.0192212	0.845951
H1-hESC	ATF2	H4K5ac	11418	7843.34	0.455758	0.706863
H1-hESC	PHF8	SP1	9105	5219.74	0.74434	0.600893
H1-hESC	H3K4me1	PHF8	3581	6068.32	-0.409886	0.920713
H1-hESC	H2BK5ac	SIN3A	7729	4151.98	0.861521	0.555069
H1-hESC	SAP30	SP1	9162	4874.74	0.879483	0.547963
H1-hESC	H2BK12ac	KDM4A	3639	3291.35	0.105624	0.81444
H1-hESC	ASH2L	SP4	10323	6797.08	0.518741	0.684834
H1-hESC	H4K5ac	ZNF143	5984	3008.48	0.989044	0.504371
H1-hESC	TAF7	TEAD4	8200	4701.93	0.743963	0.601039
H1-hESC	H3K27me3	RAD21	4622	856.442	4.39675	0.000340961
H1-hESC	CHD2	TAF1	12211	7941.28	0.537661	0.678081
H1-hESC	CTCF	H3K9ac	4834	2496.63	0.93621	0.525431
H1-hESC	E2F6	KDM1A	6186	3992.55	0.549385	0.673866
H1-hESC	CHD2	H3K18ac	6552	5446.61	0.20295	0.787289
H1-hESC	H3K27ac	H4K5ac	17812	13752.3	0.2952	0.759533
H1-hESC	EP300	GABPA	8110	4536.89	0.787568	0.584115
H1-hESC	CHD2	SP4	11501	7920.32	0.452088	0.708124
H1-hESC	BACH1	TEAD4	7402	4224.24	0.75227	0.597828
H1-hESC	BACH1	H3K27me3	3711	1604.19	1.31332	0.37702
H1-hESC	NANOG	SP4	10044	5000.83	1.00847	0.496622
H1-hESC	NANOG	TBP	9648	4403.69	1.19089	0.424306
H1-hESC	ATF2	GABPA	8763	5893.06	0.487004	0.696023
H1-hESC	CHD2	H3K4me3	12087	6826.36	0.770635	0.590707
H1-hESC	EP300	PHF8	9495	5700.27	0.665711	0.630919
H1-hESC	ASH2L	PHF8	12686	10771.8	0.177706	0.794545
H1-hESC	EZH2	KDM4A	6393	4687.55	0.363825	0.737669
H1-hESC	NANOG	TCF12	13789	5896.67	1.33844	0.367516
H1-hESC	H3K4me3	TBP	10528	7085.5	0.485851	0.696426
H1-hESC	CHD2	TBP	11018	7173.6	0.53591	0.678708
H1-hESC	CEBPB	CTCF	5530	2472.72	1.2364	0.406561
H1-hESC	CEBPB	ZNF143	5373	3115.93	0.724367	0.608585
H1-hESC	H2BK12ac	H3K27ac	10856	6231.25	0.742188	0.601724
H1-hESC	H3K79me2	KDM4A	4131	3645.14	0.133289	0.80695
H1-hESC	ASH2L	SAP30	11331	7626.7	0.485701	0.696478
H1-hESC	EP300	H4K8ac	8163	4239.38	0.925518	0.529687
H1-hESC	CTCF	SP1	4469	1297.78	2.44358	0.0744286
H1-hESC	TAF1	ZNF143	6507	3482.53	0.868471	0.552322
H1-hESC	CEBPB	TEAD4	6576	3842.53	0.711373	0.613567
H1-hESC	H3K9ac	TBP	11844	8112.84	0.459909	0.705433
H1-hESC	ATF2	USF1	6645	3286.84	1.0217	0.491345
H1-hESC	H4K5ac	SAP30	8976	5871.59	0.528717	0.681281
H1-hESC	RBBP5	RNF2	4996	2193.61	1.27753	0.390688
H1-hESC	ASH2L	TBP	11579	7760.35	0.492072	0.694248
H1-hESC	H3K9ac	TEAD4	8275	4896.25	0.690068	0.621694
H1-hESC	H2BK12ac	RBBP5	5101	2952.83	0.727497	0.607382
H1-hESC	MXI1	ZNF143	7839	4012.24	0.953771	0.518436
H1-hESC	H4K8ac	TAF7	8920	6250.83	0.42701	0.716674
H1-hESC	RXRA	ZNF143	7198	3068.59	1.3457	0.364784
H1-hESC	H3K4me1	SP4	5171	3636.95	0.421795	0.718437
H1-hESC	E2F6	TAF7	5749	3918.66	0.467084	0.702954
H1-hESC	CREB1	USF1	5764	2935.2	0.963751	0.514458
H1-hESC	EGR1	H3K27ac	8064	3764.9	1.14189	0.443583
H1-hESC	SIN3A	SP4	10890	7117.32	0.53007	0.680797
H1-hESC	H4K91ac	TBP	5745	3441.08	0.669536	0.629475
H1-hESC	H2BK5ac	H3K4me3	7906	7397.55	0.0687319	0.824143
H1-hESC	ASH2L	CREB1	9096	7822.42	0.162811	0.798757
H1-hESC	GTF2F1	KDM4A	7155	5005.11	0.42954	0.715817
H1-hESC	H3K18ac	TAF7	7694	6479.47	0.187442	0.791764
H1-hESC	RNF2	YY1	3043	1983.66	0.534036	0.679379
H1-hESC	BACH1	E2F6	5828	3758.55	0.550599	0.673429
H1-hESC	H2BK12ac	TAF1	4256	3911.17	0.0881661	0.819072
H1-hESC	BACH1	ZNF143	6260	3354.42	0.866193	0.553222
H1-hESC	H3K23me2	YY1	5981	3990.99	0.498625	0.691946
H1-hESC	H4K5ac	KDM1A	6404	5444.92	0.176142	0.79499
H1-hESC	H3K9ac	SP1	9308	5629.19	0.653523	0.635508
H1-hESC	EGR1	RAD21	4670	988.597	3.72387	0.00322613
H1-hESC	H3K18ac	KDM1A	8170	7272.72	0.123377	0.809654
H1-hESC	H2BK5ac	H3K27ac	16164	12167.2	0.328493	0.749051
H1-hESC	EZH2	YY1	3123	2632.07	0.186519	0.792029
H1-hESC	BACH1	RAD21	5300	1457.62	2.63606	0.0509139
H1-hESC	CHD2	CREB1	9280	8016.41	0.157625	0.800211
H1-hESC	H3K4me3	SP4	9000	6295.51	0.429589	0.7158
H1-hESC	ASH2L	H3K23me2	8217	7698.72	0.0673209	0.824507
H1-hESC	CHD7	RAD21	4617	1013.15	3.55708	0.00527774
H1-hESC	H4K5ac	RAD21	3892	1038.68	2.74705	0.0403139
H1-hESC	RBBP5	SP4	11221	5263.04	1.13204	0.447477
H1-hESC	EP300	KDM1A	7525	4601.12	0.635471	0.642268
H1-hESC	ASH2L	ATF2	9568	8694.38	0.100481	0.815812
H1-hESC	CHD2	EP300	8215	6234.17	0.317738	0.752463
H1-hESC	H3K4me1	KDM1A	8398	7120.56	0.179401	0.794063
H1-hESC	KDM4A	TAF7	6523	6203.12	0.0515676	0.828545
H1-hESC	H3K23me2	SAP30	8622	5873.7	0.4679	0.702672
H1-hESC	RBBP5	TBP	12688	6006.71	1.1123	0.455292
H1-hESC	CHD2	GABPA	7369	5291.09	0.392718	0.728168
H1-hESC	CREB1	H3K4me1	4012	4575.4	-0.123137	0.86931
H1-hESC	H2BK5ac	TAF1	8225	5682.47	0.447433	0.70972
H1-hESC	TAF7	ZNF143	6449	3773.5	0.709026	0.614465
H1-hESC	H4K5ac	USF1	5495	2718.95	1.021	0.491622
H1-hESC	CTCF	SAP30	3607	1672.57	1.15657	0.437793
H1-hESC	EGR1	PHF8	8234	5164.89	0.594226	0.657546
H1-hESC	H3K27ac	H3K9ac	16166	13578.2	0.190586	0.790862
H1-hESC	CHD2	PHF8	10538	7841.04	0.343954	0.744103
H1-hESC	H3K9ac	RAD21	3490	1253.12	1.78506	0.216211
H1-hESC	CHD2	H4K5ac	7953	6048.42	0.314888	0.753363
H1-hESC	MXI1	SP1	8057	5052.91	0.594527	0.657435
H1-hESC	ATF2	CREB1	10414	8690	0.198389	0.788611
H1-hESC	CTCF	KDM1A	6336	2929.05	1.16316	0.435198
H1-hESC	ATF2	TBP	11670	7331.88	0.59168	0.658481
H1-hESC	CHD7	ZNF143	4301	1890.93	1.27454	0.391833
H1-hESC	RXRA	SP1	7482	3048.35	1.45444	0.324755
H1-hESC	ASH2L	NANOG	8454	5538.24	0.526478	0.68208
H1-hESC	BACH1	SP1	6452	3425.2	0.883687	0.546298
H1-hESC	PHF8	SAP30	9854	7622.94	0.292677	0.760317
H1-hESC	BACH1	PHF8	7479	6703.69	0.115654	0.811745
H1-hESC	PHF8	ZNF143	6438	3709.54	0.735524	0.604294
H1-hESC	NANOG	PHF8	7816	4994.4	0.564953	0.668236
H1-hESC	E2F6	EP300	5395	3533.53	0.526804	0.681964
H1-hESC	BACH1	H3K27ac	7900	5016.83	0.5747	0.664691
H1-hESC	H2BK5ac	H3K18ac	14490	10669.7	0.358058	0.739545
H1-hESC	EP300	NANOG	9902	5700.27	0.737109	0.603683
H1-hESC	SP4	TBP	13626	7239.01	0.882303	0.546846
H1-hESC	H2BK5ac	PHF8	6854	6714.4	0.0207914	0.836262
H1-hESC	RBBP5	SUZ12	3473	1800.76	0.928632	0.528448
H1-hESC	RXRA	TEAD4	7740	3401.92	1.27519	0.391586
H1-hESC	MXI1	SIN3A	12303	9635.38	0.276857	0.765204
H1-hESC	H3K23me2	H3K27ac	7994	5876.78	0.36027	0.738826
H1-hESC	PHF8	TBP	11691	9680.76	0.207653	0.785921
H1-hESC	ATF2	PHF8	9949	8268.5	0.203241	0.787205
H1-hESC	MXI1	TAF1	9338	6684.3	0.397004	0.726744
H1-hESC	NANOG	USF1	6290	2610.4	1.40959	0.341053
H1-hESC	H3K27ac	NANOG	8583	4456.62	0.925901	0.529534
H1-hESC	H3K27me3	H3K9me3	3433	569.177	5.03152	2.77091e-05
H1-hESC	SP1	TAF7	8701	5705.72	0.524961	0.682621
H1-hESC	CHD7	CTCF	4317	1400.26	2.083	0.139404
H1-hESC	CTCF	H4K5ac	4197	1992.92	1.10596	0.457808
H1-hESC	GABPA	RNF2	4422	3582.62	0.234291	0.778075
H1-hESC	CREB1	H3K27me3	3387	1504.21	1.25168	0.400642
H1-hESC	BACH1	CTBP2	7708	4586.79	0.680476	0.625335
H1-hESC	TBP	TCF12	7733	4591.65	0.684145	0.623944
H1-hESC	CHD7	H3K27ac	7076	2897.44	1.44216	0.329188
H1-hESC	CHD2	USF1	5598	2941.35	0.903211	0.538553
H1-hESC	H2BK12ac	PHF8	2757	5038.13	-0.452773	0.926857
H1-hESC	CHD2	H3K9ac	9779	7693.41	0.271088	0.766972
H1-hESC	H3K27me3	USF1	3396	700.918	3.84508	0.00222004
H1-hESC	EGR1	RBBP5	10783	4768.63	1.26124	0.396955
H1-hESC	H3K18ac	RAD21	4994	1490.38	2.35082	0.0883771
H1-hESC	TBP	USF1	5381	2373.13	1.26747	0.394555
H1-hESC	KDM1A	TAF7	5130	5557.46	-0.0769162	0.859241
H1-hESC	MXI1	TBP	8572	6043.45	0.418394	0.719584
H1-hESC	KDM1A	NANOG	7025	4717.21	0.489229	0.695244
H1-hESC	CTBP2	NANOG	10422	4349.67	1.39604	0.346036
H1-hESC	EP300	USF1	5837	2683.22	1.17537	0.430395
H1-hESC	ATF2	NANOG	9477	6465.42	0.465799	0.703399
H1-hESC	SIN3A	USF1	6508	2693.24	1.41642	0.33855
H1-hESC	CEBPB	SP1	5670	3318.86	0.70842	0.614696
H1-hESC	H3K27me3	H4K91ac	3090	1165.48	1.65128	0.257434
H1-hESC	EGR1	TCF12	8215	4997.78	0.643729	0.639181
H1-hESC	KDM4A	NANOG	5782	4191.56	0.379439	0.732556
H1-hESC	CTBP2	MXI1	6513	4338.69	0.501145	0.691059
H1-hESC	RAD21	TCF12	5973	1463.29	3.08191	0.0186755
H1-hESC	E2F6	NANOG	4997	3149.28	0.586712	0.660302
H1-hESC	H3K79me2	H4K8ac	5173	5009.79	0.032579	0.833333
H1-hESC	CTCF	GABPA	5272	2826.86	0.864969	0.553706
H1-hESC	H2BK5ac	H4K5ac	13865	11973.7	0.157956	0.800118
H1-hESC	BACH1	TBP	6869	4125.63	0.664959	0.631203
H1-hESC	ATF2	H3K9ac	10666	9128.03	0.168489	0.797157
H1-hESC	H4K5ac	TCF12	7815	4825.77	0.619431	0.648238
H1-hESC	H3K27me3	SP1	2860	765.977	2.73379	0.0414773
H1-hESC	H3K4me3	USF1	5482	3072.98	0.783935	0.585531
H1-hESC	E2F6	EZH2	4582	3182.29	0.439845	0.712313
H1-hESC	BCL11A	SP1	6475	2821.17	1.29515	0.38394
H1-hESC	H4K91ac	SAP30	4844	3845.02	0.25981	0.770408
H1-hESC	H3K4me3	KDM1A	5678	6418.12	-0.115317	0.867643
H1-hESC	H3K4me3	TCF12	8016	5648.7	0.419088	0.71935
H1-hESC	H3K4ac	KDM4A	3039	3543.09	-0.142273	0.87333
H1-hESC	H3K18ac	TCF12	8179	5604.31	0.459412	0.705604
H1-hESC	H3K9ac	ZNF143	5882	3545.25	0.659122	0.633402
H1-hESC	CEBPB	KDM4A	4531	3646.53	0.24255	0.77561
H1-hESC	H2BK12ac	YY1	3992	2935.02	0.360128	0.738872
H1-hESC	H2BK5ac	SP1	6820	4245.21	0.606518	0.653018
H1-hESC	H3K27me3	TAF1	4800	2432.73	0.973094	0.510733
H1-hESC	EP300	H3K27me3	2699	944.649	1.85715	0.195682
H1-hESC	H3K18ac	H4K91ac	14340	12739.9	0.1256	0.80905
H1-hESC	SAP30	TCF12	6737	4396.07	0.532506	0.679927
H1-hESC	CTBP2	H2BK5ac	5614	3396.94	0.652665	0.63583
H1-hESC	H3K9ac	SP4	9246	7080.71	0.305801	0.756221
H1-hESC	H3K4me1	H4K91ac	12030	9653.1	0.246232	0.774506
H1-hESC	H2BK5ac	TBP	7194	4348.31	0.654436	0.635165
H1-hESC	CREB1	EP300	7087	5981.3	0.18486	0.792504
H1-hESC	CEBPB	SIN3A	5464	3513.03	0.555353	0.671713
H1-hESC	RXRA	SIN3A	6893	2891.58	1.38382	0.350556
H1-hESC	PHF8	TCF12	6300	5091.34	0.237396	0.77715
H1-hESC	H3K56ac	RBBP5	7809	4778.05	0.63435	0.642687
H1-hESC	BACH1	CTCF	5646	2719.23	1.07632	0.469582
H1-hESC	CTCF	H3K18ac	5100	2657.26	0.919269	0.532172
H1-hESC	BACH1	GABPA	5951	5010.32	0.187748	0.791676
H1-hESC	PHF8	USF1	5279	3120.04	0.691964	0.620972
H1-hESC	SAP30	ZNF143	6424	3196.42	1.00975	0.49611
H1-hESC	EGR1	GABPA	6915	4537.91	0.523828	0.683024
H1-hESC	CREB1	NANOG	6281	5100.13	0.231537	0.778894
H1-hESC	EP300	H3K9ac	8394	6123.81	0.370715	0.735419
H1-hESC	SAP30	TBP	9287	5793.36	0.603041	0.654301
H1-hESC	H3K56ac	SIN3A	7270	4927.45	0.475409	0.700066
H1-hESC	CTCF	SP4	4594	1950.33	1.3555	0.361108
H1-hESC	GABPA	SAP30	6762	4340.29	0.55796	0.67077
H1-hESC	RAD21	TAF7	3140	1261.32	1.48946	0.312258
H1-hESC	EGR1	H4K8ac	6527	4078.01	0.600534	0.655225
H1-hESC	H4K91ac	SP4	5021	3690.15	0.360649	0.738703
H1-hESC	POU5F1	SP1	5315	2000.8	1.65643	0.255772
H1-hESC	EP300	H4K5ac	7416	5148.14	0.440521	0.712082
H1-hESC	H2BK120ac	KDM4A	2563	3202.89	-0.199785	0.884889
H1-hESC	CREB1	SAP30	7735	6193.15	0.24896	0.773686
H1-hESC	ATF2	EP300	9142	7073.88	0.29236	0.760416
H1-hESC	TAF1	TCF12	7211	5046.18	0.429002	0.715999
H1-hESC	TAF7	TBP	12133	12821.5	-0.0536989	0.85399
H1-hESC	CTBP2	H4K91ac	5818	3736.73	0.556976	0.671126
H1-hESC	MXI1	SP4	8661	7175.63	0.207002	0.78611
H1-hESC	TAF1	USF1	5087	2765.3	0.839587	0.563722
H1-hESC	PHF8	SP4	9243	7635.08	0.210597	0.785062
H1-hESC	CHD7	SIN3A	4976	2333.74	1.1322	0.447412
H1-hESC	BACH1	CREB1	5735	5331.65	0.0756527	0.822347
H1-hESC	CEBPB	RBBP5	5194	3385.57	0.534156	0.679336
H1-hESC	MXI1	PHF8	8281	6910.17	0.198379	0.788614
H1-hESC	MXI1	USF1	5803	3230.98	0.79605	0.580804
H1-hESC	SP4	USF1	6490	3141.25	1.06606	0.473667
H1-hESC	USF2	ZNF143	4429	3085.58	0.435386	0.713832
H1-hESC	EP300	SP4	10736	5946.38	0.805467	0.577121
H1-hESC	CEBPB	H3K27ac	5945	4866.59	0.221595	0.781835
H1-hESC	EP300	TBP	10693	5318.13	1.01067	0.495743
H1-hESC	BACH1	H4K8ac	6913	6075.01	0.137941	0.805673
H1-hESC	H4K91ac	SP1	4915	3183.6	0.543851	0.675859
H1-hESC	E2F6	H2BK5ac	3476	2608.14	0.332752	0.747693
H1-hESC	H3K27me3	SAP30	3409	1287.77	1.64722	0.258745
H1-hESC	H3K23me2	H4K8ac	8728	7625.64	0.14456	0.803846
H1-hESC	ASH2L	EP300	7872	6417.28	0.226687	0.780331
H1-hESC	GTF2F1	TEAD4	6290	4603.36	0.366392	0.736832
H1-hESC	MXI1	TCF12	6905	5314.31	0.299323	0.758248
H1-hESC	H2BK120ac	H3K27ac	9409	6547.64	0.437005	0.713281
H1-hESC	BACH1	SP4	6666	4636.47	0.437733	0.713033
H1-hESC	H2BK120ac	H3K4me3	2986	6431.17	-0.535699	0.937694
H1-hESC	ATF2	SAP30	8566	6724.64	0.273822	0.766135
H1-hESC	H3K23me2	H3K9ac	9352	9484.57	-0.0139774	0.844703
H1-hESC	ASH2L	CHD2	6982	7631.81	-0.0851452	0.861071
H1-hESC	GTF2F1	RBBP5	7451	5425.88	0.373233	0.734594
H1-hESC	SAP30	USF1	5226	2644.22	0.976385	0.50942
H1-hESC	USF2	YY1	5067	3808.05	0.330601	0.748379
H1-hESC	RXRA	TAF1	6182	3082.95	1.00522	0.497918
H1-hESC	H3K4me1	NANOG	6571	4724.19	0.390927	0.728762
H1-hESC	ATF2	H3K27me3	3101	1700.85	0.823207	0.570165
H1-hESC	H3K27ac	H4K91ac	9870	8096.89	0.218986	0.782603
H1-hESC	H4K8ac	NANOG	6059	4412.98	0.372995	0.734672
H1-hESC	H2BK5ac	TEAD4	6581	4042.55	0.627933	0.645079
H1-hESC	GABPA	TAF7	6875	5511.03	0.247498	0.774125
H1-hESC	H2BK5ac	H3K4me1	9539	8078.57	0.180778	0.79367
H1-hESC	ASH2L	H2BK5ac	5203	5882.94	-0.115579	0.867699
H1-hESC	GTF2F1	ZNF143	5304	3700.12	0.433468	0.714484
H1-hESC	EP300	H3K18ac	6156	5023.12	0.225533	0.780673
H1-hESC	H4K8ac	RNF2	4334	4397.84	-0.0145161	0.844832
H1-hESC	CTBP2	EGR1	6666	4508.39	0.478577	0.698964
H1-hESC	GTF2F1	YY1	7399	5692.12	0.299868	0.758078
H1-hESC	E2F6	MXI1	4477	3706.68	0.207818	0.785873
H1-hESC	H4K5ac	TAF7	8289	7888.31	0.0507956	0.828742
H1-hESC	E2F6	EGR1	4310	3287.94	0.310852	0.754635
H1-hESC	POU5F1	YY1	4297	1967.02	1.18453	0.4268
H1-hESC	H2BK12ac	SIN3A	3224	2522.46	0.278117	0.764817
H1-hESC	EGR1	H3K27me3	2980	1043.61	1.85548	0.196143
H1-hESC	E2F6	H4K91ac	3558	2944.12	0.208509	0.785671
H1-hESC	SP4	TAF7	9018	7865.24	0.146564	0.803291
H1-hESC	CHD2	NANOG	6585	5500.93	0.197071	0.788992
H1-hESC	GABPA	NANOG	6463	4306.62	0.500713	0.691211
H1-hESC	CREB1	TAF7	7933	7822.27	0.0141552	0.837895
H1-hESC	EGR1	KDM1A	5513	4239.38	0.300427	0.757903
H1-hESC	SAP30	SP4	8549	5860.08	0.458853	0.705797
H1-hESC	H3K9ac	KDM1A	4732	6508.71	-0.272974	0.898486
H1-hESC	H2BK5ac	SP4	6326	4736.6	0.335557	0.746796
H1-hESC	BCL11A	YY1	4579	2495.43	0.834957	0.565545
H1-hESC	H2BK12ac	H3K4me1	10967	10123.3	0.0833456	0.820338
H1-hESC	H3K9ac	USF1	5004	3212.3	0.557761	0.670842
H1-hESC	GTF2F1	SIN3A	7616	5977.03	0.274212	0.766016
H1-hESC	H3K79me2	SIN3A	4877	4680.41	0.0420024	0.830968
H1-hESC	H4K8ac	MXI1	5839	4761.19	0.226375	0.780424
H1-hESC	EGR1	H3K9ac	6713	5355.04	0.253586	0.772291
H1-hESC	H3K56ac	PHF8	7061	7666	-0.0789195	0.859688
H1-hESC	H3K56ac	YY1	5998	4267.42	0.405532	0.7239
H1-hESC	ASH2L	BACH1	5841	6629.49	-0.118937	0.868417
H1-hESC	H3K4me1	H3K9ac	6519	7851.65	-0.169728	0.878945
H1-hESC	H2BK5ac	SAP30	5788	4779.71	0.210952	0.784958
H1-hESC	H4K91ac	TEAD4	5724	3827.68	0.495423	0.693072
H1-hESC	H2BK120ac	RBBP5	3895	2989.95	0.302699	0.757193
H1-hESC	H3K18ac	MXI1	4521	4927.66	-0.0825257	0.860491
H1-hESC	H3K4me3	H4K8ac	8063	7804.75	0.0330884	0.833206
H1-hESC	TAF7	USF1	4614	3004.28	0.535809	0.678744
H1-hESC	H2BK5ac	H4K8ac	9574	9275.25	0.0322097	0.833425
H1-hESC	H4K8ac	H4K91ac	9295	9243	0.00562613	0.83998
H1-hESC	CHD2	H3K4me1	3426	4553.2	-0.247562	0.893904
H1-hESC	H2BK12ac	H3K18ac	11318	11097.8	0.0198421	0.836496
H1-hESC	ASH2L	H2BK12ac	3663	5103.09	-0.2822	0.900114
H1-hESC	EP300	TAF7	7652	6508.99	0.175605	0.795143
H1-hESC	ATF2	CHD2	8398	9035.04	-0.0705076	0.857805
H1-hESC	KDM1A	MXI1	4285	4692.56	-0.0868522	0.861449
H1-hESC	H3K9ac	H4K8ac	8668	9028.66	-0.0399457	0.850817
H1-hESC	CEBPB	TAF1	5012	4340.85	0.154612	0.801053
H1-hESC	EZH2	GABPA	3546	4448.55	-0.202887	0.88549
H1-hESC	CHD7	RBBP5	5008	2709.93	0.848021	0.560398
H1-hESC	H3K9ac	TCF12	6332	5539.02	0.143163	0.804232
H1-hESC	EGR1	USF1	4236	2436.14	0.738815	0.603025
H1-hESC	GTF2F1	RAD21	3165	1219.75	1.59479	0.275993
H1-hESC	CHD2	SAP30	6954	6225.38	0.117041	0.811371
H1-hESC	H3K23me2	H3K79me2	3868	4648.2	-0.167849	0.878566
H1-hESC	E2F6	H3K23me2	4569	4297.7	0.0631273	0.825588
H1-hESC	H2BK20ac	H3K27ac	5058	3783.79	0.336756	0.746413
H1-hESC	RNF2	SAP30	2190	2434.11	-0.100287	0.864396
H1-hESC	H3K9ac	SAP30	7983	8330.81	-0.0417504	0.851236
H1-hESC	RNF2	TBP	2126	2164.55	-0.0178091	0.845616
H1-hESC	H3K27me3	PHF8	3845	3303.35	0.163971	0.798431
H1-hESC	CEBPB	H3K27me3	2282	1345.19	0.696419	0.619276
H1-hESC	CREB1	EZH2	2195	3607.11	-0.391479	0.91796
H1-hESC	CEBPB	CTBP2	4389	3280.09	0.338073	0.745991
H1-hESC	H3K4ac	RBBP5	3746	3244.47	0.154579	0.801062
H1-hESC	CREB1	EGR1	5089	4987.21	0.0204106	0.836356
H1-hESC	CEBPB	TCF12	5060	4245.78	0.191771	0.790521
H1-hESC	EZH2	TAF1	3301	4402.17	-0.250142	0.894376
H1-hESC	TAF7	TCF12	6724	5661.47	0.187677	0.791697
H1-hESC	CHD7	KDM4A	3506	2218.47	0.580366	0.662624
H1-hESC	CHD7	KDM1A	3782	2708.6	0.396291	0.726981
H1-hESC	CEBPB	H3K4me3	4728	5442.72	-0.131316	0.871039
H1-hESC	EZH2	H4K8ac	3292	4264.88	-0.228114	0.890298
H1-hESC	CHD2	TAF7	7780	8118.21	-0.0416605	0.851215
H1-hESC	GTF2F1	H4K8ac	5950	5005.01	0.188809	0.791372
H1-hESC	GABPA	H3K23me2	4873	5483.45	-0.111325	0.866786
H1-hESC	H3K56ac	H4K8ac	8137	7564.85	0.075633	0.822352
H1-hESC	CREB1	H2BK5ac	4285	4711.96	-0.0906113	0.862278
H1-hESC	GTF2F1	SP1	6353	5104.14	0.244675	0.774973
H1-hESC	BACH1	TCF12	5898	4954.13	0.190522	0.79088
H1-hESC	BACH1	H3K9ac	6381	7023.65	-0.0914975	0.862473
H1-hESC	GABPA	H4K91ac	3616	4187.91	-0.136562	0.872139
H1-hESC	CTBP2	H3K23me2	7040	5749.23	0.224512	0.780974
H1-hESC	EGR1	TBP	7975	4302.23	0.853688	0.558162
H1-hESC	H2BK120ac	TAF1	3122	3786.08	-0.175401	0.880083
H1-hESC	CEBPB	E2F6	2965	2666.92	0.111769	0.812792
H1-hESC	CEBPB	SP4	4500	3794.14	0.186039	0.792166
H1-hESC	BACH1	USF1	3886	2771.36	0.402198	0.725014
H1-hESC	EGR1	H4K5ac	5003	4239.9	0.179981	0.793897
H1-hESC	EGR1	SP4	8218	4947.22	0.661134	0.632645
H1-hESC	RXRA	SP4	6078	3410.97	0.781898	0.586325
H1-hESC	NANOG	TAF7	6666	5547.42	0.20164	0.787669
H1-hESC	H3K27me3	TCF12	3466	1292.61	1.68139	0.247812
H1-hESC	H2BK12ac	H4K5ac	7774	7357.93	0.0565476	0.827275
H1-hESC	CHD7	TCF12	6225	3488.96	0.784199	0.585429
H1-hESC	CREB1	RNF2	1994	2664.55	-0.251657	0.894653
H1-hESC	RNF2	TAF1	3032	3113.07	-0.0260407	0.847564
H1-hESC	TEAD4	USF2	3747	3638.36	0.0298594	0.834012
H1-hESC	CHD2	EGR1	5090	4950.4	0.0281991	0.834425
H1-hESC	KDM4A	RNF2	4279	3775.43	0.133379	0.806925
H1-hESC	KDM4A	MXI1	4881	5269.75	-0.0737696	0.858537
H1-hESC	NANOG	SAP30	5559	4429.01	0.255133	0.771824
H1-hESC	H3K56ac	TAF1	7052	6445.31	0.0941288	0.817498
H1-hESC	ASH2L	CHD7	4872	3608.38	0.350189	0.742093
H1-hESC	RBBP5	TAF7	6322	6451.34	-0.0200492	0.846147
H1-hESC	EZH2	TBP	2224	3074.41	-0.27661	0.89913
H1-hESC	EZH2	ZNF143	2072	2211.39	-0.0630321	0.856116
H1-hESC	H2BK120ac	PHF8	2175	4742.12	-0.541344	0.938383
H1-hESC	H2BK5ac	H4K91ac	10748	12456.2	-0.137139	0.87226
H1-hESC	ASH2L	H3K79me2	5941	6109.49	-0.0275782	0.847926
H1-hESC	BACH1	KDM1A	4857	6039.2	-0.195755	0.884104
H1-hESC	H2BK120ac	H3K4me1	8920	9262.86	-0.0370142	0.850135
H1-hESC	RXRA	TBP	5124	2739.66	0.870307	0.551596
H1-hESC	EP300	H3K4me1	4336	3951.94	0.0971814	0.816689
H1-hESC	EZH2	SAP30	2139	3171.78	-0.325614	0.907516
H1-hESC	H2BK12ac	TBP	3108	2774.62	0.120154	0.810529
H1-hESC	RXRA	TCF12	7845	4613.78	0.700342	0.617781
H1-hESC	EGR1	TAF7	5916	5242.15	0.128545	0.808247
H1-hESC	GABPA	SUZ12	3187	3380.9	-0.0573508	0.854824
H1-hESC	H3K4me3	H3K79me2	6206	7464.27	-0.168573	0.878712
H1-hESC	H4K91ac	USF1	3261	2500.44	0.30417	0.756732
H1-hESC	KDM1A	RNF2	3819	4267.04	-0.105	0.86542
H1-hESC	ATF2	BACH1	5412	6437.13	-0.159253	0.876823
H1-hESC	BCL11A	TEAD4	5301	3064.9	0.729585	0.60658
H1-hESC	H3K23me2	TBP	4509	4458.9	0.0112349	0.838611
H1-hESC	EZH2	PHF8	3032	5636.85	-0.462111	0.928145
H1-hESC	ATF2	CHD7	5439	4144	0.312498	0.754117
H1-hESC	H2BK12ac	H4K91ac	10183	11194.2	-0.0903296	0.862216
H1-hESC	H3K79me1	H3K79me2	7250	10032.9	-0.27738	0.899266
H1-hESC	CHD7	H3K4me3	3861	3557.18	0.0854112	0.819796
H1-hESC	CHD7	H4K5ac	5238	3467.01	0.510812	0.687646
H1-hESC	H2BK120ac	H4K91ac	10997	13382.7	-0.178269	0.880655
H1-hESC	CTBP2	EZH2	6457	4569.11	0.413184	0.721336
H1-hESC	H4K5ac	NANOG	5868	4834.86	0.213685	0.784158
H1-hESC	EP300	MXI1	5532	5620.76	-0.0157912	0.845136
H1-hESC	H3K4me3	RNF2	4159	3976.86	0.0458012	0.830008
H1-hESC	NRF1	RBBP5	4863	3672.16	0.32429	0.750388
H1-hESC	CREB1	H4K91ac	2862	4047.81	-0.292951	0.901986
H1-hESC	CHD7	NANOG	6156	3622.25	0.699494	0.618104
H1-hESC	H3K27ac	MXI1	5640	5368.64	0.050545	0.828805
H1-hESC	POU5F1	TEAD4	4401	2268.09	0.940396	0.523764
H1-hESC	CEBPB	TBP	4559	3540.32	0.287737	0.761849
H1-hESC	H2BK120ac	H3K18ac	10437	12425	-0.160002	0.876976
H1-hESC	CEBPB	USF1	3138	2435.91	0.288223	0.761699
H1-hESC	H4K5ac	H4K91ac	8842	9883.61	-0.105388	0.865504
H1-hESC	H3K27ac	TAF7	7976	8622.67	-0.0749966	0.858812
H1-hESC	H3K18ac	H3K79me2	4489	5178.5	-0.133147	0.871424
H1-hESC	H2BK120ac	YY1	2832	2895.76	-0.0220188	0.846614
H1-hESC	MXI1	SAP30	7853	7866.67	-0.00173715	0.841765
H1-hESC	H3K27me3	TBP	2743	1504.59	0.823083	0.570213
H1-hESC	H3K4ac	H3K4me3	3547	6899.14	-0.485878	0.931344
H1-hESC	CTCF	TCF12	4524	2509.74	0.802576	0.578252
H1-hESC	CEBPB	GABPA	3274	3653.98	-0.103992	0.865202
H1-hESC	CHD7	TAF1	4628	2836.31	0.631697	0.643676
H1-hESC	SRF	YY1	4364	3106.7	0.404704	0.724177
H1-hESC	BACH1	H4K5ac	5034	5538.67	-0.0911182	0.86239
H1-hESC	BACH1	H3K18ac	5040	6471.6	-0.221213	0.888997
H1-hESC	CEBPB	KDM1A	3414	5024.48	-0.320527	0.90667
H1-hESC	H4K5ac	MXI1	4799	5280.71	-0.0912203	0.862412
H1-hESC	CHD2	H3K27me3	2331	1407.02	0.656697	0.634315
H1-hESC	H3K23me2	H3K4me1	8176	9632.63	-0.151219	0.875179
H1-hESC	CEBPB	H3K4me1	3558	5246.48	-0.321831	0.906888
H1-hESC	CEBPB	CREB1	3931	4315.49	-0.0890961	0.861944
H1-hESC	H3K23me2	TEAD4	4566	4283.75	0.0658874	0.824877
H1-hESC	H4K91ac	TAF7	4122	5204.11	-0.207934	0.886464
H1-hESC	CEBPB	CHD2	3989	4677.34	-0.147165	0.874343
H1-hESC	CTCF	ZNF143	4154	5345.29	-0.222867	0.88931
H1-hESC	ATF2	H2BK5ac	6141	7096.99	-0.134704	0.87175
H1-hESC	H4K91ac	ZNF143	3102	2701.96	0.148056	0.802877
H1-hESC	GTF2F1	H3K27ac	7227	6815.04	0.0604481	0.826276
H1-hESC	ASH2L	EGR1	5645	5690.14	-0.00793358	0.843257
H1-hESC	BACH1	CHD2	4856	5449.52	-0.108912	0.866266
H1-hESC	EGR1	NANOG	5399	4475.89	0.206241	0.786332
H1-hESC	CHD7	SP4	3851	2543.39	0.51412	0.686474
H1-hESC	ASH2L	H2BK120ac	3209	4912.17	-0.346724	0.910965
H1-hESC	CHD7	H3K4me1	3739	2656.95	0.407254	0.723324
H1-hESC	SP1	USF2	3786	3455.51	0.095643	0.817097
H1-hESC	H3K27me3	H3K9ac	3175	2072.07	0.532284	0.680006
H1-hESC	CTBP2	RNF2	6212	3897.79	0.593722	0.657731
H1-hESC	ATF2	H4K91ac	4654	5958.15	-0.218885	0.888556
H1-hESC	CTCF	TAF7	2833	2318.23	0.222054	0.7817
H1-hESC	H3K27me3	SP4	2452	1211.48	1.02398	0.490436
H1-hESC	SIN3A	SUZ12	2136	1613.7	0.323667	0.750586
H1-hESC	EGR1	H3K18ac	4305	4733.84	-0.0905899	0.862273
H1-hESC	H2BK5ac	ZNF143	3500	2917.23	0.19977	0.788211
H1-hESC	NRF1	SIN3A	4766	3829.64	0.244505	0.775024
H1-hESC	ASH2L	CEBPB	4097	5525.67	-0.258552	0.895904
H1-hESC	H2BK12ac	H2BK5ac	8543	9277.93	-0.0792127	0.859754
H1-hESC	EZH2	TEAD4	2388	2639.59	-0.095313	0.86331
H1-hESC	GABPA	MXI1	5221	5180.83	0.00775388	0.839461
H1-hESC	GTF2F1	SP4	7150	7371.64	-0.0300668	0.848511
H1-hESC	H2BK12ac	SP1	3442	2900.12	0.186849	0.791934
H1-hESC	H3K56ac	H4K5ac	9562	11926.4	-0.198248	0.88459
H1-hESC	H3K56ac	TBP	6191	5219.48	0.186134	0.792139
H1-hESC	CTBP2	USF2	3440	3601.54	-0.0448532	0.851955
H1-hESC	H2BK5ac	H3K9ac	8096	10251.7	-0.210274	0.886913
H1-hESC	CREB1	MXI1	5546	7115.34	-0.220558	0.888873
H1-hESC	ATF2	TAF7	7732	9286.63	-0.167406	0.878477
H1-hESC	ASH2L	H2BK20ac	1722	3283.81	-0.475609	0.929976
H1-hESC	SIN3A	TAF7	6135	7054.52	-0.130345	0.870835
H1-hESC	PHF8	RNF2	2531	4380.96	-0.422273	0.922526
H1-hESC	MXI1	TAF7	6055	6893.19	-0.121597	0.868983
H1-hESC	CHD7	USF1	2716	1450.83	0.87203	0.550914
H1-hESC	CHD7	EP300	4497	3149.84	0.42769	0.716444
H1-hESC	BACH1	SAP30	4384	4789.29	-0.0846243	0.860956
H1-hESC	H3K18ac	NANOG	5374	5338.19	0.00670866	0.839716
H1-hESC	CHD2	H2BK5ac	4439	5161.33	-0.13995	0.872846
H1-hESC	H2BK5ac	USF1	3249	2682.42	0.21122	0.78488
H1-hESC	CEBPB	EP300	4017	3995.01	0.0055047	0.840009
H1-hESC	CTCF	H3K79me2	2271	1361.25	0.668325	0.629933
H1-hESC	H2BK5ac	TAF7	5474	6415.76	-0.146789	0.874266
H1-hESC	H2BK120ac	H4K5ac	8094	8583.1	-0.0569843	0.854741
H1-hESC	H2BK12ac	H4K8ac	5904	7204.46	-0.180507	0.881101
H1-hESC	CHD7	CREB1	2877	2652.91	0.0844712	0.820043
H1-hESC	ASH2L	USF2	3584	4700.77	-0.237572	0.892063
H1-hESC	CHD2	CHD7	3475	3037.08	0.144191	0.803948
H1-hESC	EP300	SAP30	5572	4657.72	0.196293	0.789217
H1-hESC	GTF2F1	H3K18ac	4243	5391.39	-0.213005	0.887436
H1-hESC	H3K23me2	KDM1A	4625	6616.43	-0.300983	0.903368
H1-hESC	H4K91ac	KDM1A	4525	6045.91	-0.25156	0.894635
H1-hESC	CEBPB	NANOG	4228	4262.85	-0.00817538	0.843315
H1-hESC	GABPA	H2BK5ac	3444	4176.01	-0.175289	0.88006
H1-hESC	RBBP5	USF2	3276	3727.26	-0.121069	0.868871
H1-hESC	CHD2	RNF2	1794	2613.2	-0.313486	0.90549
H1-hESC	H3K4me3	SUZ12	3190	3611.05	-0.1166	0.867917
H1-hESC	H3K9ac	TAF7	7515	10507.9	-0.284825	0.900573
H1-hESC	ATF2	MXI1	5963	7677.79	-0.223344	0.8894
H1-hESC	CEBPB	PHF8	3556	5397.4	-0.341164	0.910066
H1-hESC	H3K56ac	SAP30	5440	5726.92	-0.0501005	0.853164
H1-hESC	SP1	SUZ12	1759	1260.31	0.395691	0.727181
H1-hESC	RNF2	TEAD4	2480	2068.95	0.198677	0.788528
H1-hESC	GTF2F1	KDM1A	3465	4577.32	-0.243007	0.893067
H1-hESC	BCL11A	NANOG	5801	3993.89	0.452468	0.707993
H1-hESC	GTF2F1	H3K4me3	7199	6419.67	0.121397	0.810192
H1-hESC	MXI1	NANOG	4884	5141.69	-0.050118	0.853168
H1-hESC	KDM4A	SUZ12	3201	3156.34	0.0141497	0.837897
H1-hESC	BCL11A	TCF12	5439	3770.61	0.442472	0.711417
H1-hESC	CTCF	EZH2	2617	2298.97	0.138338	0.805563
H1-hESC	RXRA	USF1	3569	2169.12	0.645366	0.638568
H1-hESC	ASH2L	MXI1	5147	7049.4	-0.269867	0.897934
H1-hESC	ATF2	EZH2	1717	4082.75	-0.57945	0.942884
H1-hESC	ATF2	EGR1	5174	5426	-0.0464436	0.852322
H1-hESC	SRF	TEAD4	3645	2996.92	0.216249	0.783407
H1-hESC	BACH1	TAF7	4517	5969.84	-0.243363	0.893133
H1-hESC	H2BK120ac	H3K27me3	1900	1396.61	0.360437	0.738772
H1-hESC	GTF2F1	TBP	7669	10166.2	-0.245641	0.893552
H1-hESC	FOSL1	KDM4A	3888	3495.06	0.112427	0.812615
H1-hESC	H2BK120ac	SIN3A	2492	2565.95	-0.0288201	0.848218
H1-hESC	BACH1	EP300	4730	4678.14	0.0110847	0.838648
H1-hESC	CHD7	CTBP2	4813	2718.55	0.77043	0.590787
H1-hESC	H3K27me3	H3K79me2	3069	1510.47	1.03182	0.487307
H1-hESC	E2F6	SUZ12	2690	2132.43	0.261473	0.769903
H1-hESC	H3K56ac	SP4	5398	5028.03	0.0735811	0.822886
H1-hESC	RNF2	ZNF143	1903	1811.52	0.0504992	0.828817
H1-hESC	H2BK12ac	SAP30	2652	3512.22	-0.244923	0.89342
H1-hESC	H3K4me3	NANOG	5132	5360.88	-0.042694	0.851455
H1-hESC	EZH2	H3K27me3	8379	8832.36	-0.051329	0.853446
H1-hESC	CEBPB	H4K8ac	3234	4912.54	-0.341685	0.910151
H1-hESC	CHD7	E2F6	2451	1790.46	0.368925	0.736004
H1-hESC	H3K27me3	NANOG	2270	1127.81	1.01275	0.494912
H1-hESC	H4K8ac	SUZ12	2764	4120.13	-0.329147	0.9081
H1-hESC	H3K4me1	RNF2	5474	5606.43	-0.0236212	0.846993
H1-hESC	KDM4A	USF2	2961	3812.39	-0.223322	0.889396
H1-hESC	GTF2F1	H3K9ac	6713	7845.52	-0.144352	0.873761
H1-hESC	EZH2	SP4	1689	3127.18	-0.459896	0.927841
H1-hESC	BRCA1	ZNF143	3835	3955.33	-0.0304222	0.848594
H1-hESC	KDM4A	RXRA	2972	2838.62	0.0469861	0.829708
H1-hESC	ASH2L	TAF7	5931	9016.19	-0.342183	0.910232
H1-hESC	CTBP2	H3K56ac	3862	3614	0.0686221	0.824171
H1-hESC	H3K56ac	TEAD4	4348	4105.6	0.0590415	0.826637
H1-hESC	BACH1	H3K4me1	3914	6003.58	-0.348055	0.91118
H1-hESC	BACH1	EZH2	2584	4229.07	-0.38899	0.917582
H1-hESC	H2BK12ac	SP4	2627	3033.3	-0.133946	0.871591
H1-hESC	ATF2	RNF2	1661	3226.27	-0.485163	0.93125
H1-hESC	SRF	ZNF143	3265	2491.06	0.310687	0.754687
H1-hESC	H3K4me3	TAF7	5987	8675.91	-0.309928	0.90489
H1-hESC	H3K56ac	SP1	4392	4183.45	0.0498508	0.828982
H1-hESC	GTF2F1	PHF8	7071	8820.79	-0.198371	0.884614
H1-hESC	SAP30	TAF7	5502	6735.42	-0.183124	0.88162
H1-hESC	CHD2	EZH2	1661	3515.95	-0.527581	0.936692
H1-hESC	KDM1A	USF2	2820	3979.75	-0.291413	0.90172
H1-hESC	H3K23me2	SP4	3988	4647.76	-0.141952	0.873263
H1-hESC	CHD7	TBP	3834	2768.44	0.384895	0.730757
H1-hESC	EGR1	EP300	6779	5428	0.248894	0.773705
H1-hESC	BCL11A	CHD7	4615	3678.34	0.254642	0.771972
H1-hESC	FOSL1	YY1	3859	3140.29	0.228869	0.779685
H1-hESC	CHD2	MXI1	5830	8013.01	-0.272433	0.89839
H1-hESC	H3K4ac	PHF8	2798	5556.33	-0.49643	0.932729
H1-hESC	GTF2F1	H4K5ac	5356	6471.42	-0.172361	0.879474
H1-hESC	H3K4ac	TAF1	3220	4415.11	-0.270686	0.89808
H1-hESC	NRF1	YY1	3728	3250.05	0.147059	0.803154
H1-hESC	CHD2	H4K91ac	2922	4309.18	-0.321912	0.906901
H1-hESC	H3K23me2	ZNF143	2975	3147.81	-0.0548997	0.854264
H1-hESC	ASH2L	CBX8	1936	2477.95	-0.218707	0.888522
H1-hESC	H2BK5ac	TCF12	4548	4412.66	0.0306714	0.833809
H1-hESC	POU5F1	TCF12	4600	2790.43	0.648491	0.637397
H1-hESC	H3K23me2	H4K5ac	4878	6523.67	-0.252261	0.894763
H1-hESC	E2F6	H3K56ac	2663	2956.04	-0.0991341	0.864145
H1-hESC	H2BK5ac	KDM1A	3767	5569.34	-0.323618	0.907185
H1-hESC	NRF1	SP1	3284	3087.93	0.063497	0.825493
H1-hESC	H3K79me2	SAP30	4128	5102.07	-0.190916	0.883157
H1-hESC	NRF1	PHF8	4978	5640.96	-0.117527	0.868115
H1-hESC	E2F6	RNF2	3511	3585.04	-0.0206512	0.84629
H1-hESC	H3K4ac	SIN3A	2936	3076.34	-0.0456183	0.852131
H1-hESC	H2BK20ac	RBBP5	1700	1355.91	0.25377	0.772236
H1-hESC	CTBP2	H3K79me2	2000	2096.69	-0.0461168	0.852246
H1-hESC	RNF2	SP1	1867	1468.05	0.271756	0.766768
H1-hESC	EZH2	SP1	1698	2111.91	-0.195988	0.884149
H1-hESC	NRF1	TEAD4	2963	3146.44	-0.0583005	0.855041
H1-hESC	H2BK120ac	H2BK5ac	7732	9702.74	-0.203112	0.885533
H1-hESC	MAFK	YY1	2584	2296.22	0.125328	0.809124
H1-hESC	EZH2	KDM1A	2642	4664.22	-0.433561	0.924151
H1-hESC	H3K18ac	H3K23me2	6464	9182.84	-0.296078	0.902526
H1-hESC	H3K23me2	SP1	3305	3576.11	-0.0758124	0.858994
H1-hESC	TCF12	USF2	3730	4349.17	-0.142365	0.873349
H1-hESC	CREB1	RXRA	3291	3468.19	-0.0510913	0.853392
H1-hESC	POU5F1	ZNF143	2347	1496.47	0.568354	0.667001
H1-hESC	H3K27ac	USF2	3549	3999.89	-0.112727	0.867087
H1-hESC	H2BK12ac	H3K27me3	2691	1948.82	0.380839	0.732095
H1-hESC	H3K56ac	H3K9ac	7944	12012.7	-0.338697	0.909665
H1-hESC	GTF2F1	USF1	3732	2981.29	0.251806	0.772828
H1-hESC	GTF2F1	TCF12	5406	5478.62	-0.0132548	0.844531
H1-hESC	H3K4me1	MXI1	2654	4318.21	-0.385394	0.917034
H1-hESC	EGR1	MXI1	4017	4796.25	-0.162471	0.877478
H1-hESC	BRCA1	YY1	3971	4583.16	-0.133568	0.871512
H1-hESC	H3K79me2	H3K9ac	5917	10100.5	-0.414187	0.921347
H1-hESC	H3K18ac	KDM5A	1967	3312.47	-0.406183	0.920165
H1-hESC	SRF	TAF1	4105	3705.89	0.107696	0.813885
H1-hESC	H3K23me2	RNF2	4660	5809.37	-0.197848	0.884512
H1-hESC	BRCA1	TEAD4	3350	4180.16	-0.198596	0.884657
H1-hESC	RBBP5	RXRA	3528	2704.51	0.304486	0.756634
H1-hESC	RNF2	SP4	1741	2120.36	-0.178914	0.880784
H1-hESC	EP300	EZH2	1895	2877.96	-0.341547	0.910129
H1-hESC	BACH1	NANOG	3998	4667.5	-0.143439	0.873572
H1-hESC	H3K9ac	MXI1	4873	7011.69	-0.305018	0.904057
H1-hESC	CTBP2	GTF2F1	4139	3929.93	0.0532006	0.82813
H1-hESC	RAD21	USF2	1917	1021.15	0.877292	0.548831
H1-hESC	CHD7	H3K27me3	1879	664.295	1.82856	0.203676
H1-hESC	BACH1	MXI1	3834	5237.58	-0.267983	0.897598
H1-hESC	NRF1	TAF1	4517	4747.84	-0.0486208	0.852824
H1-hESC	FOSL1	SIN3A	4068	3448.17	0.179756	0.793961
H1-hESC	ATF2	CEBPB	4012	6422.21	-0.375293	0.91548
H1-hESC	NRF1	TBP	4072	4092.43	-0.00499303	0.84255
H1-hESC	H4K8ac	USF2	3405	4445.81	-0.23411	0.891419
H1-hESC	CHD2	USF2	3387	5011.57	-0.324164	0.907276
H1-hESC	CHD7	SAP30	3043	2640.18	0.152575	0.801621
H1-hESC	SAP30	SUZ12	1724	2296.58	-0.249318	0.894226
H1-hESC	EGR1	SAP30	4386	4256.71	0.0303732	0.833884
H1-hESC	ASH2L	RXRA	3682	3765.56	-0.0221899	0.846654
H1-hESC	CHD2	RXRA	3679	3872.51	-0.0499706	0.853134
H1-hESC	H3K79me2	KDM1A	1716	3647.24	-0.529507	0.936931
H1-hESC	CEBPB	H4K5ac	3368	5171.95	-0.348794	0.911298
H1-hESC	BRCA1	RAD21	2596	1688.71	0.537265	0.678223
H1-hESC	H3K9ac	NANOG	4448	5594.43	-0.204924	0.885884
H1-hESC	HDAC6	KDM4A	2086	2146.32	-0.0281053	0.84805
H1-hESC	KDM4A	NRF1	3024	3678.65	-0.177959	0.880594
H1-hESC	H3K4ac	H4K91ac	8235	15336	-0.463027	0.92827
H1-hESC	MAFK	SP1	2506	2113.21	0.185876	0.792213
H1-hESC	MXI1	RNF2	1659	2404.14	-0.309941	0.904892
H1-hESC	GABPA	USF2	2735	4055.26	-0.325567	0.907508
H1-hESC	MAFK	TEAD4	2746	2633.82	0.0425914	0.830819
H1-hESC	E2F6	USF2	2728	3528.51	-0.226869	0.890064
H1-hESC	CTCF	EP300	2699	2023.82	0.333619	0.747416
H1-hESC	H3K4me3	SAP30	4943	8096.01	-0.389453	0.917652
H1-hESC	GABPA	RXRA	3868	3348.5	0.155145	0.800904
H1-hESC	GTF2F1	TAF1	7248	10483.3	-0.308612	0.904667
H1-hESC	MAFK	ZNF143	2143	1975.02	0.0850537	0.81989
H1-hESC	H2BK12ac	TEAD4	3840	3914.72	-0.019087	0.845919
H1-hESC	H3K4ac	YY1	2572	3261.3	-0.211359	0.887121
H1-hESC	EZH2	H3K9ac	1978	4483.67	-0.558844	0.940483
H1-hESC	KDM1A	RXRA	3816	4011.78	-0.0488019	0.852865
H1-hESC	H3K79me2	RBBP5	3820	4134.61	-0.0760913	0.859057
H1-hESC	H3K9ac	H4K5ac	6896	12661.4	-0.455352	0.927214
H1-hESC	CREB1	H3K23me2	2882	5492.52	-0.475286	0.929932
H1-hESC	H2AK5ac	H3K27ac	5090	5937.18	-0.142691	0.873417
H1-hESC	MAFK	RAD21	2201	1165.05	0.889192	0.544116
H1-hESC	H2AK5ac	RBBP5	1896	2160.03	-0.122234	0.869119
H1-hESC	H3K18ac	USF2	2533	4121.33	-0.385392	0.917034
H1-hESC	H3K4me3	MXI1	4200	6404.13	-0.344173	0.910554
H1-hESC	H2BK120ac	TBP	2327	2793.96	-0.167131	0.878421
H1-hESC	CHD7	PHF8	2542	2594.75	-0.0203313	0.846214
H1-hESC	BRCA1	SIN3A	4071	4787.43	-0.149649	0.874856
H1-hESC	BCL11A	H3K27ac	3885	3204.94	0.212193	0.784595
H1-hESC	CTCF	H3K23me2	2768	2678.87	0.0332701	0.83316
H1-hESC	FOSL1	RBBP5	3988	3573.53	0.115983	0.811656
H1-hESC	CTCF	NANOG	2841	2248.21	0.26367	0.769235
H1-hESC	HDAC6	RBBP5	2239	1546.9	0.447414	0.709727
H1-hESC	H3K18ac	RNF2	2875	3990.3	-0.279502	0.89964
H1-hESC	FOSL1	ZNF143	3114	2836.1	0.0979885	0.816475
H1-hESC	H3K9ac	RNF2	1573	3588.26	-0.561626	0.940812
H1-hESC	BCL11A	CTBP2	3306	2370.41	0.394694	0.727512
H1-hESC	H2BK12ac	H3K9ac	3902	6920.5	-0.436168	0.924523
H1-hESC	REST	YY1	2166	2653.67	-0.183772	0.881748
H1-hESC	H3K56ac	ZNF143	2729	2896.64	-0.0578752	0.854944
H1-hESC	EP300	H2BK5ac	3914	4239.06	-0.0766813	0.859189
H1-hESC	H4K91ac	TCF12	3740	4288.95	-0.127991	0.870338
H1-hESC	H2BK20ac	H3K4me1	6070	8733.84	-0.305002	0.904054
H1-hESC	CEBPB	SAP30	3006	4280.73	-0.297783	0.902819
H1-hESC	CEBPB	CHD7	2793	2969.78	-0.0595277	0.85532
H1-hESC	BRCA1	RBBP5	3608	4128.58	-0.126091	0.869937
H1-hESC	H2BK20ac	H4K91ac	6891	8453.34	-0.184819	0.881956
H1-hESC	CREB1	H3K56ac	3275	4944.37	-0.33763	0.909491
H1-hESC	H2BK5ac	MXI1	3263	4711.84	-0.30749	0.904477
H1-hESC	H3K23me2	RAD21	2401	1450.22	0.655606	0.634725
H1-hESC	EP300	USF2	3179	4208.2	-0.24457	0.893355
H1-hESC	CHD7	H3K18ac	3333	3486.61	-0.0440585	0.851771
H1-hESC	CEBPB	H3K9ac	3356	6011.55	-0.441741	0.925312
H1-hESC	BACH1	EGR1	3678	4456.7	-0.174725	0.879948
H1-hESC	CEBPB	MXI1	2941	4387.34	-0.329662	0.908185
H1-hESC	GABPA	H3K56ac	2944	3954.45	-0.255521	0.895355
H1-hESC	CTBP2	KDM5A	2067	1905.17	0.0849445	0.819919
H1-hESC	KDM1A	SUZ12	2357	3822.21	-0.383341	0.91672
H1-hESC	ATF2	RXRA	4338	4734.56	-0.0837581	0.860764
H1-hESC	H2AK5ac	H3K4me3	1641	5211.64	-0.685128	0.954018
H1-hESC	H3K4ac	H4K5ac	6185	9119.32	-0.32177	0.906878
H1-hESC	H3K56ac	TAF7	5065	7433	-0.31858	0.906345
H1-hESC	FOSL1	TEAD4	3187	3257.03	-0.0215022	0.846492
H1-hESC	H3K27me3	REST	1537	706.496	1.17553	0.430333
H1-hESC	H3K23me2	USF1	2475	2742.3	-0.0974728	0.863783
H1-hESC	EP300	RXRA	4281	4082.46	0.0486335	0.829291
H1-hESC	E2F6	RXRA	2358	2231.19	0.0568373	0.827201
H1-hESC	H3K4ac	H3K4me1	6084	9825.8	-0.380814	0.916332
H1-hESC	BCL11A	SIN3A	3094	2343.47	0.320263	0.751665
H1-hESC	CREB1	USF2	2927	4763.57	-0.385545	0.917057
H1-hESC	SRF	USF1	2237	1812.97	0.233884	0.778196
H1-hESC	H3K56ac	H4K91ac	5857	9066.39	-0.353988	0.91213
H1-hESC	BRCA1	KDM4A	3513	4321.89	-0.187161	0.882418
H1-hESC	POU5F1	SIN3A	2767	1737.83	0.592217	0.658283
H1-hESC	GTF2F1	TAF7	6824	11216.4	-0.391607	0.917979
H1-hESC	H3K4me3	H3K9ac	6842	16582.9	-0.587407	0.94379
H1-hESC	H4K91ac	MXI1	2490	4021.14	-0.380773	0.916326
H1-hESC	H2BK20ac	H3K18ac	6152	7949.62	-0.226127	0.889925
H1-hESC	H3K27ac	REST	2002	2986.75	-0.329706	0.908192
H1-hESC	H2BK120ac	H4K8ac	4373	7237.77	-0.395808	0.918614
H1-hESC	BRCA1	CTCF	2698	2664.38	0.0126173	0.838272
H1-hESC	H3K27me3	MXI1	1590	1139.13	0.395799	0.727145
H1-hESC	BACH1	RNF2	2257	3661.84	-0.383643	0.916766
H1-hESC	H2BK120ac	SP1	2444	2774.29	-0.119055	0.868442
H1-hESC	CTCF	RNF2	2051	2125.41	-0.0350091	0.849668
H1-hESC	CTBP2	RXRA	4564	3400.13	0.342302	0.744634
H1-hESC	CEBPB	H3K18ac	2809	5455.62	-0.485118	0.931244
H1-hESC	EGR1	EZH2	2226	2864.52	-0.222907	0.889317
H1-hESC	BCL11A	ZNF143	2167	1783.77	0.21484	0.78382
H1-hESC	H3K9me3	ZNF143	1404	685.215	1.04899	0.480463
H1-hESC	EZH2	RAD21	1956	1433.07	0.364906	0.737316
H1-hESC	H3K4me1	USF2	2217	3747.91	-0.40847	0.920504
H1-hESC	SIX5	SP1	2747	2290.13	0.199493	0.788291
H1-hESC	FOSL1	H3K4me3	3728	4503.81	-0.172256	0.879453
H1-hESC	SUZ12	YY1	1386	1682.86	-0.176401	0.880283
H1-hESC	SRF	TCF12	3316	3386.55	-0.0208326	0.846333
H1-hESC	SIX5	USF1	2080	1305.68	0.593042	0.657981
H1-hESC	FOSL1	SP1	3153	2876.21	0.0962345	0.81694
H1-hESC	CTCF	EGR1	2341	1837.67	0.273898	0.766112
H1-hESC	BRCA1	SP1	3234	4104.34	-0.212054	0.887254
H1-hESC	ASH2L	REST	2061	3267.87	-0.369314	0.914549
H1-hESC	RXRA	TAF7	3648	3829.51	-0.0473987	0.852542
H1-hESC	EP300	GTF2F1	4316	5803.48	-0.256309	0.895498
H1-hESC	H3K27me3	USF2	1458	915.841	0.591979	0.658371
H1-hESC	RNF2	USF1	1779	1635.37	0.0878244	0.819162
H1-hESC	POU5F1	RAD21	2020	858.105	1.35402	0.36166
H1-hESC	CTCF	MXI1	2285	2123.3	0.0761528	0.822217
H1-hESC	FOSL1	TAF1	3880	3862.91	0.00442349	0.840272
H1-hESC	CHD7	GABPA	2300	2156.79	0.0664015	0.824744
H1-hESC	HDAC6	YY1	2064	1735.43	0.189328	0.791223
H1-hESC	H4K5ac	USF2	2585	3993.71	-0.352732	0.911929
H1-hESC	H3K27ac	RXRA	3386	3175.46	0.066303	0.82477
H1-hESC	MXI1	USF2	3325	5261.92	-0.368102	0.91436
H1-hESC	REST	SP1	1935	2458.5	-0.212934	0.887422
H1-hESC	GTF2F1	MXI1	4427	6837.08	-0.352501	0.911892
H1-hESC	EZH2	MXI1	1241	3238.04	-0.616744	0.947033
H1-hESC	H2BK12ac	USF1	1925	2268.48	-0.151414	0.875219
H1-hESC	ASH2L	H2AK5ac	1638	4104.09	-0.600886	0.945299
H1-hESC	MAFK	SIN3A	2359	2195.35	0.0745453	0.822635
H1-hESC	H3K23me2	H3K56ac	4668	7748.18	-0.397536	0.918874
H1-hESC	H3K4ac	SAP30	2465	3874.52	-0.363793	0.913684
H1-hESC	H3K79me2	TAF1	4256	7172.59	-0.40663	0.920231
H1-hESC	H4K8ac	NRF1	2886	3974.93	-0.27395	0.898659
H1-hESC	POU5F1	TAF1	2592	1968.44	0.316781	0.752766
H1-hESC	H2BK20ac	H4K5ac	3887	4734.21	-0.178955	0.880792
H1-hESC	ATF2	USF2	3086	5413.42	-0.429935	0.923632
H1-hESC	H3K56ac	KDM1A	2845	5346.3	-0.467856	0.928928
H1-hESC	CHD7	H4K8ac	2017	2028.68	-0.0057586	0.842734
H1-hESC	H3K4me1	TAF7	1835	5318.55	-0.654981	0.951036
H1-hESC	RAD21	RNF2	1878	1281.78	0.46515	0.703623
H1-hESC	H3K4ac	TBP	2513	3233.57	-0.222841	0.889305
H1-hESC	E2F6	GTF2F1	2865	3844.23	-0.254727	0.895211
H1-hESC	POU5F1	USF1	1997	1320.3	0.51253	0.687038
H1-hESC	NRF1	SP4	3781	4440.92	-0.148599	0.874639
H1-hESC	BCL11A	TAF1	3008	2600.37	0.15676	0.800453
H1-hESC	BACH1	MAFK	4048	4886.75	-0.171638	0.879329
H1-hESC	TBP	USF2	2794	4150.53	-0.326832	0.907718
H1-hESC	NRF1	ZNF143	2565	2480.38	0.0341144	0.832949
H1-hESC	H3K4me1	MAFK	2268	3665.86	-0.381318	0.916409
H1-hESC	GTF2F1	RNF2	1287	2404.5	-0.464753	0.928506
H1-hESC	PHF8	TAF7	5723	12446	-0.540175	0.938241
H1-hESC	SIX5	TBP	2797	2583.72	0.0825486	0.820547
H1-hESC	RXRA	SAP30	2964	3016.73	-0.0174804	0.845538
H1-hESC	ASH2L	H3K4ac	2175	5257.81	-0.586329	0.943668
H1-hESC	HDAC6	SIN3A	2306	1619.23	0.424131	0.717648
H1-hESC	EGR1	H3K4me1	2666	3942.43	-0.323767	0.90721
H1-hESC	SIX5	TEAD4	2010	1770.69	0.13515	0.80644
H1-hESC	CHD2	GTF2F1	4559	7984.71	-0.429034	0.923503
H1-hESC	REST	TAF1	2118	3846.41	-0.449357	0.926381
H1-hESC	CTCF	USF2	1835	1996.38	-0.0808344	0.860115
H1-hESC	FOSL1	TBP	3412	3257.51	0.0474251	0.829597
H1-hESC	CEBPB	TAF7	2956	5530.32	-0.465492	0.928607
H1-hESC	FOSL1	RAD21	2050	1014.6	1.02049	0.491825
H1-hESC	NANOG	RXRA	4430	4138.1	0.0705404	0.823675
H1-hESC	NANOG	USF2	2906	3981.44	-0.270112	0.897978
H1-hESC	H2BK12ac	H3K79me2	1809	3712.94	-0.512784	0.934833
H1-hESC	EZH2	H3K18ac	2203	4432.02	-0.502935	0.933572
H1-hESC	H2BK120ac	SAP30	1991	3361.02	-0.40762	0.920378
H1-hESC	H2BK5ac	RAD21	1872	1186.17	0.578193	0.663417
H1-hESC	H3K18ac	NRF1	2204	4068.34	-0.458255	0.927615
H1-hESC	PHF8	USF2	2897	4824.66	-0.399544	0.919175
H1-hESC	BCL11A	KDM1A	2668	2538.19	0.0511431	0.828653
H1-hESC	H3K27ac	MAFK	2667	3622.69	-0.263806	0.89685
H1-hESC	CTBP2	SUZ12	3995	3458.89	0.154996	0.800946
H1-hESC	ATF2	H3K23me2	3073	6468.13	-0.524901	0.936358
H1-hESC	BRCA1	E2F6	2146	2905.56	-0.261415	0.89642
H1-hESC	SIX5	TAF1	2974	3009.03	-0.0116412	0.844145
H1-hESC	H4K91ac	RAD21	2202	1369.55	0.607827	0.652535
H1-hESC	CTBP2	REST	2173	2122.22	0.0239257	0.835486
H1-hESC	SIN3A	USF2	3070	4226.93	-0.273704	0.898616
H1-hESC	E2F6	NRF1	2247	2698.14	-0.167205	0.878436
H1-hESC	GTF2F1	SAP30	3935	5671.59	-0.306191	0.904256
H1-hESC	ATF2	H2BK12ac	2788	5533.93	-0.496199	0.932699
H1-hESC	H3K79me2	YY1	2666	3565.74	-0.252329	0.894775
H1-hESC	H3K27ac	NRF1	3132	4269.38	-0.266405	0.897316
H1-hESC	E2F6	H2BK12ac	1761	2693.37	-0.346172	0.910877
H1-hESC	H2AK5ac	KDM4A	1169	2724.4	-0.570915	0.941899
H1-hESC	EP300	RNF2	1821	2060.73	-0.116331	0.86786
H1-hESC	H4K8ac	REST	1838	2643.1	-0.304605	0.903986
H1-hESC	NRF1	RAD21	1336	979.019	0.364632	0.737406
H1-hESC	H2BK120ac	H2BK12ac	6206	11609.9	-0.465455	0.928602
H1-hESC	GABPA	REST	1946	2418.43	-0.195347	0.884024
H1-hESC	H3K18ac	H3K56ac	5431	9647.83	-0.437075	0.924652
H1-hESC	BRCA1	CTBP2	2587	3554.53	-0.272197	0.898348
H1-hESC	FOSL1	PHF8	3497	4586.06	-0.237472	0.892044
H1-hESC	H2BK20ac	YY1	1199	1651.86	-0.27415	0.898695
H1-hESC	E2F6	KDM5A	1715	1789.88	-0.041837	0.851256
H1-hESC	H3K4me1	SUZ12	3721	5613.34	-0.337115	0.909407
H1-hESC	H2BK5ac	NANOG	3375	4519.72	-0.253273	0.894947
H1-hESC	H3K27me3	H3K4ac	1120	1271.14	-0.118898	0.868408
H1-hESC	TAF1	TBP	5531	15557.7	-0.644486	0.949962
H1-hESC	H3K4me3	USF2	2678	4479.92	-0.402222	0.919576
H1-hESC	H3K56ac	USF1	2278	2618.36	-0.129991	0.87076
H1-hESC	SIX5	YY1	2770	2608.24	0.0620186	0.825873
H1-hESC	H2BK20ac	H2BK5ac	4681	6106.59	-0.233451	0.891296
H1-hESC	H2BK5ac	H3K79me2	3156	6206.61	-0.49151	0.932086
H1-hESC	BRCA1	H3K4me3	3486	5512.95	-0.367671	0.914292
H1-hESC	CTBP2	NRF1	2610	2876.31	-0.0925871	0.862712
H1-hESC	BCL11A	RAD21	1844	885.985	1.0813	0.467602
H1-hESC	KDM1A	NRF1	2151	3635.38	-0.408315	0.920481
H1-hESC	KDM5A	TEAD4	2167	2517.98	-0.13939	0.87273
H1-hESC	BCL11A	USF1	1887	1561.42	0.208513	0.78567
H1-hESC	H3K4me3	H4K5ac	4729	9579.08	-0.50632	0.934007
H1-hESC	H2BK12ac	ZNF143	1674	2509.41	-0.33291	0.908719
H1-hESC	CEBPB	EGR1	2342	3485.68	-0.328109	0.907929
H1-hESC	H3K27ac	POU5F1	2571	2163.07	0.188591	0.791435
H1-hESC	CREB1	H2BK12ac	1468	3646.15	-0.597384	0.94491
H1-hESC	EZH2	USF1	1455	1830.7	-0.205222	0.885941
H1-hESC	GABPA	H3K79me2	1686	3209.04	-0.474609	0.929841
H1-hESC	REST	TBP	2012	3372.61	-0.403429	0.919755
H1-hESC	CTBP2	SRF	2276	2550.01	-0.107456	0.865952
H1-hESC	H3K79me2	PHF8	3779	8661.93	-0.563723	0.941059
H1-hESC	SP4	USF2	3335	5230.95	-0.362449	0.913472
H1-hESC	H3K27ac	RNF2	1716	2513.15	-0.317193	0.906113
H1-hESC	H4K8ac	KDM5A	2527	3435.11	-0.264361	0.89695
H1-hESC	RBBP5	REST	1902	2548.49	-0.253676	0.89502
H1-hESC	ATF2	H3K56ac	4094	7043.85	-0.418784	0.922019
H1-hESC	H2BK12ac	TAF7	1999	4639.76	-0.569159	0.941694
H1-hESC	CREB1	GTF2F1	3727	6906.47	-0.460361	0.927905
H1-hESC	H2AK5ac	H3K4me1	5291	9817.39	-0.461058	0.928
H1-hESC	SAP30	USF2	2681	3995.31	-0.328962	0.90807
H1-hESC	KDM4A	REST	1776	2429.91	-0.269109	0.897799
H1-hESC	EP300	H4K91ac	2685	3876.51	-0.307366	0.904456
H1-hESC	REST	TEAD4	1850	2442.03	-0.242433	0.892962
H1-hESC	GTF2F1	H2BK5ac	3344	5369.02	-0.377167	0.91577
H1-hESC	BRCA1	H3K27ac	3326	4954.12	-0.328639	0.908017
H1-hESC	H3K56ac	RNF2	1117	2846.25	-0.607554	0.946033
H1-hESC	FOSL1	H3K27ac	3153	3641.54	-0.134158	0.871636
H1-hESC	CREB1	SUZ12	1223	2426.03	-0.495885	0.932658
H1-hESC	EGR1	GTF2F1	3449	4744.78	-0.273096	0.898508
H1-hESC	BRCA1	SP4	3617	5578.09	-0.35157	0.911744
H1-hESC	H2BK120ac	SP4	1839	2966.5	-0.380078	0.916219
H1-hESC	H2AK5ac	TAF1	1695	3224.88	-0.474399	0.929813
H1-hESC	BRCA1	TBP	3632	5053.93	-0.281352	0.899965
H1-hESC	EGR1	RXRA	3205	3402.23	-0.0579706	0.854966
H1-hESC	EP300	NRF1	2597	3506.59	-0.259394	0.896056
H1-hESC	KDM5A	SIN3A	3809	5018.91	-0.241071	0.89271
H1-hESC	CTBP2	SIX5	1715	1275.25	0.344836	0.743819
H1-hESC	SP4	SUZ12	1195	1929.01	-0.380511	0.916285
H1-hESC	BACH1	USF2	2304	4100.91	-0.438173	0.924808
H1-hESC	EGR1	USF2	2401	3719.22	-0.354435	0.912201
H1-hESC	CHD2	NRF1	2766	4370.66	-0.367144	0.91421
H1-hESC	CHD7	H3K9ac	2739	3446.85	-0.205361	0.885968
H1-hESC	H3K4ac	H4K8ac	4782	9678.81	-0.505931	0.933958
H1-hESC	CREB1	NRF1	2675	4322.69	-0.381172	0.916387
H1-hESC	BCL11A	CHD2	2505	2910.61	-0.139355	0.872722
H1-hESC	CTBP2	H2BK12ac	2937	3792.43	-0.225563	0.889818
H1-hESC	CTCF	H4K91ac	2303	2541.07	-0.0936885	0.862954
H1-hESC	E2F6	H3K79me2	1368	2003.61	-0.317233	0.90612
H1-hESC	H3K23me2	SUZ12	3213	5548.92	-0.420969	0.922337
H1-hESC	EZH2	H3K23me2	3139	6513.28	-0.518062	0.935501
H1-hESC	KDM5A	ZNF143	2400	2334.4	0.0281025	0.834449
H1-hESC	GABPA	NRF1	2363	3231.59	-0.268782	0.897741
H1-hESC	NRF1	TAF7	3245	5236.83	-0.38035	0.916261
H1-hESC	H4K5ac	NRF1	2557	4325.25	-0.408821	0.920556
H1-hESC	EZH2	H3K4me1	3362	5976.13	-0.437428	0.924702
H1-hESC	RAD21	REST	1466	683.525	1.14477	0.442448
H1-hESC	ASH2L	NRF1	2931	4940.08	-0.40669	0.92024
H1-hESC	H2BK120ac	ZNF143	1481	2377.21	-0.377	0.915744
H1-hESC	H3K27ac	SRF	2677	3319.93	-0.193657	0.883694
H1-hESC	GTF2F1	NANOG	3792	5135.72	-0.261642	0.896461
H1-hESC	CHD2	H3K56ac	3204	5469.94	-0.414253	0.921356
H1-hESC	RNF2	TAF7	1252	3313.65	-0.622169	0.947616
H1-hESC	H3K4me3	NRF1	2945	5017.1	-0.413007	0.921173
H1-hESC	EGR1	RNF2	2141	2195.57	-0.0248538	0.847284
H1-hESC	H4K5ac	KDM5A	2407	4475.37	-0.462168	0.928152
H1-hESC	CHD7	H2BK5ac	2412	2586.03	-0.0672969	0.857081
H1-hESC	KDM5A	SP1	2742	3318.58	-0.173742	0.879751
H1-hESC	H3K79me2	H4K5ac	3703	7871.68	-0.52958	0.93694
H1-hESC	GABPA	GTF2F1	3391	4921.19	-0.310938	0.905061
H1-hESC	SRF	TAF7	3255	4337.04	-0.249488	0.894257
H1-hESC	HDAC6	PHF8	1771	3573.62	-0.504424	0.933764
H1-hESC	RNF2	TCF12	2497	2756.76	-0.0942253	0.863072
H1-hESC	KDM5A	RBBP5	3387	3134.25	0.0806425	0.821046
H1-hESC	TAF7	USF2	2659	4962.68	-0.464201	0.92843
H1-hESC	BRCA1	H3K27me3	1074	1085.84	-0.0109046	0.843969
H1-hESC	KDM4A	SIX5	1871	1825.38	0.0249895	0.835222
H1-hESC	H2AK5ac	H4K91ac	5460	10294	-0.469596	0.929164
H1-hESC	CHD7	MXI1	2112	2681.81	-0.212473	0.887334
H1-hESC	H3K79me2	TEAD4	1895	2613.6	-0.274947	0.898836
H1-hESC	H4K8ac	SIX5	1726	1743.52	-0.0100508	0.843765
H1-hESC	BCL11A	H3K27me3	1081	528.806	1.04423	0.482362
H1-hESC	H3K27me3	H4K5ac	1787	1393.66	0.282235	0.763549
H1-hESC	H2AK5ac	H2BK12ac	5697	11530.9	-0.505937	0.933958
H1-hESC	KDM5A	RAD21	1263	815.705	0.548354	0.674238
H1-hESC	H3K56ac	TCF12	3084	4595.39	-0.328892	0.908058
H1-hESC	H3K14ac	KDM4A	1194	2787.23	-0.571617	0.94198
H1-hESC	KDM1A	POU5F1	2314	2231.18	0.0371208	0.832196
H1-hESC	SP1	SRF	2320	3001.72	-0.227109	0.890109
H1-hESC	SUZ12	ZNF143	1065	1655.21	-0.356578	0.912542
H1-hESC	CHD2	H2BK12ac	1637	3803.89	-0.569651	0.941752
H1-hESC	H2AK5ac	H3K18ac	4969	8890.52	-0.44109	0.92522
H1-hESC	ASH2L	MAFK	2213	3768.24	-0.412724	0.921132
H1-hESC	FOSL1	SP4	3316	4009.96	-0.173059	0.879614
H1-hESC	BACH1	CEBPB	2253	5258.7	-0.571567	0.941975
H1-hESC	H3K23me2	TCF12	2987	5091.72	-0.413361	0.921225
H1-hESC	H3K9ac	USF2	2643	4955.84	-0.46669	0.92877
H1-hESC	CHD7	POU5F1	2756	2801.39	-0.0162027	0.845234
H1-hESC	JUN	SP1	2616	2822.05	-0.0730144	0.858368
H1-hESC	BRCA1	TCF12	2890	4825.37	-0.401082	0.919405
H1-hESC	H3K23me2	H4K91ac	3442	6869.63	-0.498954	0.933057
H1-hESC	H3K79me2	USF1	1713	1953.82	-0.123258	0.869336
H1-hESC	RAD21	RXRA	2267	1517.1	0.4943	0.693466
H1-hESC	NRF1	USF1	1984	2125.53	-0.0665865	0.856921
H1-hESC	H2BK120ac	USF1	1524	2213.71	-0.311564	0.905166
H1-hESC	MAFK	RBBP5	2186	2333.04	-0.0630235	0.856114
H1-hESC	H3K27me3	RXRA	1375	1005.8	0.367067	0.736611
H1-hESC	H2AK5ac	H3K79me2	1830	3537.13	-0.482632	0.930914
H1-hESC	BCL11A	EP300	4539	3585.48	0.265941	0.768544
H1-hESC	FOSL1	GABPA	2894	3688.96	-0.215496	0.887912
H1-hESC	PHF8	RXRA	2233	3526.1	-0.366723	0.914144
H1-hESC	SIX5	SP4	2409	2408.51	0.000203829	0.841295
H1-hESC	KDM1A	REST	1616	2438.31	-0.337245	0.909429
H1-hESC	BRCA1	KDM1A	1959	4440.62	-0.558846	0.940484
H1-hESC	H3K4me1	REST	1746	2312.29	-0.244905	0.893417
H1-hESC	H3K79me2	H4K91ac	1902	4444.43	-0.572049	0.94203
H1-hESC	H4K8ac	RXRA	2815	3843.29	-0.267554	0.897521
H1-hESC	E2F6	SIX5	1333	1128.43	0.181287	0.793525
H1-hESC	REST	ZNF143	1765	2181.48	-0.190917	0.883157
H1-hESC	CEBPB	USF2	1858	3518.94	-0.471999	0.929489
H1-hESC	CHD7	EGR1	2211	2647.9	-0.164998	0.87799
H1-hESC	KDM1A	MAFK	1728	3462.25	-0.500903	0.93331
H1-hESC	HDAC6	SP1	1924	1614.99	0.191339	0.790645
H1-hESC	BACH1	GTF2F1	2786	5108.36	-0.454619	0.927113
H1-hESC	BRCA1	TAF1	3534	5564.28	-0.364878	0.913854
H1-hESC	BRCA1	GABPA	2529	4169.34	-0.393429	0.918255
H1-hESC	KDM1A	SIX5	1320	1703.96	-0.225333	0.889775
H1-hESC	BACH1	H3K23me2	2903	6681.74	-0.565532	0.941271
H1-hESC	ATF2	H3K79me2	2425	5209.53	-0.534507	0.937548
H1-hESC	H3K9ac	NRF1	3026	5459.94	-0.445781	0.925881
H1-hESC	MAFK	TAF1	2036	2856.94	-0.287349	0.901014
H1-hESC	E2F6	SRF	1618	1967.14	-0.177487	0.880499
H1-hESC	FOSL1	H3K27me3	1126	1013.72	0.110756	0.813064
H1-hESC	CTBP2	H2BK120ac	2475	3658.12	-0.323423	0.907153
H1-hESC	CHD7	TAF7	2699	3458.2	-0.219536	0.88868
H1-hESC	EZH2	TCF12	2192	3362.3	-0.348066	0.911181
H1-hESC	H3K4me1	RXRA	2754	4021.26	-0.315139	0.905768
H1-hESC	CTCF	H2BK5ac	1904	2310.37	-0.175888	0.88018
H1-hESC	EGR1	H2BK5ac	2450	3613.29	-0.321948	0.906907
H1-hESC	MXI1	RXRA	2611	3450.49	-0.243296	0.893121
H1-hESC	ASH2L	POU5F1	2514	2486.31	0.0111354	0.838635
H1-hESC	RBBP5	SIX5	1893	2031.26	-0.0680643	0.857254
H1-hESC	BRCA1	PHF8	3389	6096.03	-0.444064	0.92564
H1-hESC	JUN	YY1	2251	2866.43	-0.214703	0.88776
H1-hESC	BRCA1	USF1	1966	2456.75	-0.199756	0.884883
H1-hESC	H2BK120ac	KDM1A	2449	5598.58	-0.562568	0.940923
H1-hESC	NANOG	POU5F1	3103	3064.5	0.0125638	0.838286
H1-hESC	NANOG	RNF2	1900	2510.31	-0.243121	0.893088
H1-hESC	E2F6	REST	1349	1851.61	-0.271445	0.898215
H1-hESC	CEBPB	H3K79me2	1885	3873.41	-0.513348	0.934904
H1-hESC	BACH1	H4K91ac	2357	5180.55	-0.545029	0.93883
H1-hESC	BACH1	H2BK5ac	2530	5197.91	-0.513266	0.934894
H1-hESC	KDM1A	KDM5A	1397	2969.7	-0.529583	0.93694
H1-hESC	BRCA1	H4K8ac	2447	4491.9	-0.455241	0.927199
H1-hESC	HDAC6	TAF1	1907	2588.34	-0.263234	0.896748
H1-hESC	H2BK5ac	H3K56ac	4908	10374.6	-0.52692	0.93661
H1-hESC	H2BK12ac	KDM1A	2500	6014.35	-0.584327	0.94344
H1-hESC	CTCF	REST	1399	1138.46	0.228857	0.779689
H1-hESC	CEBPB	EZH2	1260	3395.73	-0.628946	0.948338
H1-hESC	KDM5A	YY1	3211	4272.98	-0.248534	0.894082
H1-hESC	MAFK	TCF12	2186	2862.07	-0.236216	0.891811
H1-hESC	CREB1	REST	1591	2898.86	-0.451164	0.926633
H1-hESC	H3K27me3	MAFK	1025	942.483	0.0875523	0.819233
H1-hESC	H2BK120ac	TEAD4	2504	3632.07	-0.310586	0.905001
H1-hESC	CHD2	POU5F1	1937	2217.62	-0.126541	0.870032
H1-hESC	H4K91ac	KDM5A	1368	2921.3	-0.531715	0.937204
H1-hESC	JUN	TEAD4	2535	3166.36	-0.199397	0.884813
H1-hESC	NRF1	TCF12	2449	3509.23	-0.302127	0.903564
H1-hESC	CHD2	H3K23me2	2139	5261.56	-0.593466	0.944472
H1-hESC	SIX5	TAF7	2280	3037.22	-0.249314	0.894225
H1-hESC	H2AK5ac	H2BK5ac	4767	9316.69	-0.488338	0.931669
H1-hESC	CTBP2	POU5F1	2294	1945.38	0.179203	0.794119
H1-hESC	MAFK	USF1	1522	1688.57	-0.098643	0.864038
H1-hESC	H2BK20ac	H3K27me3	1485	2094.69	-0.291064	0.901659
H1-hESC	MXI1	SUZ12	938	2180.14	-0.569752	0.941764
H1-hESC	KDM4A	SP2	1985	2118.97	-0.063224	0.85616
H1-hESC	ASH2L	BCL11A	2611	3058.69	-0.146367	0.874178
H1-hESC	CTCF	NRF1	1337	1603.94	-0.166427	0.878279
H1-hESC	H3K27ac	SIX5	2104	2660.24	-0.209095	0.886687
H1-hESC	GABPA	MAFK	1335	2266.61	-0.411014	0.92088
H1-hESC	H3K56ac	MXI1	2704	5071.65	-0.46684	0.92879
H1-hESC	BACH1	SUZ12	1615	3664.17	-0.559246	0.940531
H1-hESC	H4K91ac	RNF2	1258	3302.31	-0.619055	0.947282
H1-hESC	GTF2F1	H4K91ac	2141	4481.92	-0.522303	0.936033
H1-hESC	BRCA1	CREB1	3099	6080.65	-0.490351	0.931934
H1-hESC	CEBPB	RXRA	2168	3591.74	-0.396393	0.918702
H1-hESC	EZH2	H3K27ac	1662	3472.38	-0.521366	0.935916
H1-hESC	H3K56ac	RAD21	1317	1074.04	0.226215	0.780471
H1-hESC	BRCA1	EP300	2854	5227.47	-0.454038	0.927032
H1-hESC	EZH2	TAF7	1198	4255.54	-0.718484	0.957146
H1-hESC	H3K4ac	SP4	2077	3661.5	-0.432746	0.924035
H1-hESC	ATF2	GTF2F1	4059	8654.59	-0.531	0.937115
H1-hESC	SP2	YY1	2000	2209.57	-0.0948455	0.863208
H1-hESC	H2AK5ac	H4K5ac	3576	6250.61	-0.427896	0.923339
H1-hESC	ASH2L	HDAC6	1332	2991.75	-0.554776	0.94
H1-hESC	MXI1	REST	2237	3216.1	-0.304438	0.903958
H1-hESC	FOSL1	USF1	2071	2229.8	-0.0712186	0.857964
H1-hESC	SRF	TBP	3805	3394.88	0.120805	0.810352
H1-hESC	HDAC6	ZNF143	1670	1859.86	-0.102084	0.864787
H1-hESC	BCL11A	CREB1	1790	2394.77	-0.252539	0.894813
H1-hESC	H3K4ac	H3K9ac	3648	8413.19	-0.566395	0.941372
H1-hESC	SP2	TAF1	2640	3148.22	-0.161432	0.877267
H1-hESC	EGR1	NRF1	2154	3185.46	-0.323803	0.907216
H1-hESC	MXI1	NRF1	2663	4391.71	-0.39363	0.918285
H1-hESC	CEBPB	RNF2	1254	2946.17	-0.574363	0.942298
H1-hESC	H3K18ac	SIX5	1270	1789.06	-0.290131	0.901497
H1-hESC	CTCF	SUZ12	1497	2216.78	-0.324695	0.907364
H1-hESC	H3K79me2	ZNF143	1325	2061.58	-0.357289	0.912655
H1-hESC	H2AK5ac	YY1	1480	2354.44	-0.371399	0.914875
H1-hESC	TAF1	USF2	2221	4500.83	-0.506535	0.934035
H1-hESC	REST	USF1	1276	1535.3	-0.168895	0.878777
H1-hESC	H2AK5ac	PHF8	1120	4342.27	-0.74207	0.959252
H1-hESC	ATF2	BCL11A	3056	4030.59	-0.241798	0.892845
H1-hESC	H3K27me3	HDAC6	1197	1371.64	-0.127323	0.870197
H1-hESC	E2F6	H2BK120ac	1320	2628.8	-0.497869	0.932916
H1-hESC	RNF2	SUZ12	4940	8689.83	-0.43152	0.923859
H1-hESC	H3K4me1	POU5F1	1935	2321.59	-0.16652	0.878298
H1-hESC	EP300	SUZ12	1145	1724.68	-0.336111	0.909243
H1-hESC	CEBPB	POU5F1	1838	2430.18	-0.243676	0.893191
H1-hESC	HDAC6	TEAD4	1895	2060.93	-0.0805115	0.860043
H1-hESC	KDM4A	MAFK	1445	2331.68	-0.380274	0.916249
H1-hESC	H2BK120ac	H3K9ac	2989	6933.53	-0.568906	0.941665
H1-hESC	CBX8	SP1	1080	1080.62	-0.000577217	0.841484
H1-hESC	H3K79me2	RAD21	1213	771.005	0.573272	0.665211
H1-hESC	KDM5A	TAF1	3564	5876.31	-0.393497	0.918265
H1-hESC	H2AK5ac	SIN3A	1366	2046.76	-0.332602	0.908669
H1-hESC	ASH2L	H3K56ac	2874	6925.95	-0.585039	0.943521
H1-hESC	H3K23me2	MXI1	2273	5233.56	-0.565688	0.941289
H1-hESC	PHF8	REST	1433	3381.11	-0.576174	0.942507
H1-hESC	KDM5A	PHF8	3612	6673.59	-0.458762	0.927685
H1-hESC	NRF1	RNF2	1119	2196.59	-0.490573	0.931963
H1-hESC	H4K91ac	NANOG	2430	4219.68	-0.424127	0.922795
H1-hESC	GTF2F1	USF2	2684	5327.36	-0.496186	0.932697
H1-hESC	NANOG	SRF	2364	3384.98	-0.301621	0.903477
H1-hESC	ATF2	POU5F1	2526	2868.26	-0.119327	0.8685
H1-hESC	BACH1	CHD7	1974	2673.64	-0.261682	0.896468
H1-hESC	H2BK15ac	RBBP5	1030	2181.07	-0.527754	0.936713
H1-hESC	FOSL1	TAF7	3018	4729.17	-0.361833	0.913375
H1-hESC	CHD2	SRF	2190	3822.83	-0.427126	0.923228
H1-hESC	PHF8	SUZ12	1552	4567.01	-0.660172	0.95156
H1-hESC	RAD21	SRF	1271	921.244	0.379657	0.732484
H1-hESC	SIRT6	YY1	1962	2237.14	-0.122986	0.869278
H1-hESC	CHD2	MAFK	1642	3004.02	-0.453399	0.926944
H1-hESC	H4K8ac	SRF	1984	2897.42	-0.315254	0.905788
H1-hESC	H4K91ac	USF2	1603	3697.49	-0.566463	0.94138
H1-hESC	BCL11A	CTCF	1536	1236.71	0.242003	0.775774
H1-hESC	RNF2	USF2	1273	2282.93	-0.442382	0.925403
H1-hESC	H3K4ac	H3K79me2	1910	4528.95	-0.578269	0.942748
H1-hESC	BRCA1	H3K9ac	2994	6122.38	-0.510974	0.934603
H1-hESC	KDM5A	TBP	3452	4907.79	-0.296628	0.90262
H1-hESC	H2AK5ac	H3K27me3	1362	1602.53	-0.150096	0.874948
H1-hESC	SIRT6	ZNF143	1624	1840.35	-0.117557	0.868122
H1-hESC	GABPA	H2BK12ac	1215	3698.88	-0.671523	0.952691
H1-hESC	NRF1	SAP30	2469	4090.56	-0.396415	0.918705
H1-hESC	EZH2	GTF2F1	909	3443.96	-0.73606	0.958723
H1-hESC	REST	SP4	1734	2950.01	-0.412205	0.921055
H1-hESC	H3K4me3	RXRA	2500	3773.17	-0.337427	0.909458
H1-hESC	FOSL1	TCF12	3052	3960.99	-0.229485	0.890555
H1-hESC	CTCF	MAFK	1452	1722.66	-0.157117	0.876388
H1-hESC	CEBPB	GTF2F1	2245	4851.21	-0.537229	0.937881
H1-hESC	H2BK5ac	KDM5A	1932	3975.36	-0.514006	0.934988
H1-hESC	JUN	ZNF143	1822	2490.78	-0.268502	0.897691
H1-hESC	SIX5	TCF12	1862	1940.88	-0.0406413	0.850979
H1-hESC	CHD2	SUZ12	996	2417.68	-0.588035	0.943861
H1-hESC	CTCF	H3K56ac	1464	2059.23	-0.289054	0.90131
H1-hESC	H3K14ac	PHF8	1264	4427.09	-0.714485	0.95678
H1-hESC	H3K27me3	ZNF274	846	498.419	0.697367	0.618915
H1-hESC	RAD21	SIX5	889	524.331	0.695495	0.619628
H1-hESC	CREB1	POU5F1	1447	1947.28	-0.256911	0.895607
H1-hESC	H3K14ac	H3K4me3	1551	5757.91	-0.730631	0.958241
H1-hESC	RAD21	SUZ12	1353	1430.88	-0.0544284	0.854157
H1-hESC	ATF2	NRF1	2357	4925.84	-0.521503	0.935933
H1-hESC	H3K27me3	TAF7	1358	2020.66	-0.327943	0.907902
H1-hESC	BACH1	NRF1	2158	4364.61	-0.505569	0.933911
H1-hESC	H2BK120ac	H3K79me2	1600	3648.54	-0.561468	0.940793
H1-hESC	H4K5ac	SIX5	1667	2548.32	-0.345844	0.910824
H1-hESC	EP300	REST	1699	2802.84	-0.39383	0.918315
H1-hESC	MAFK	TBP	1964	2463.28	-0.20269	0.885452
H1-hESC	NANOG	REST	1642	2591.16	-0.366307	0.914079
H1-hESC	CHD2	KDM5A	2691	4677.32	-0.42467	0.922874
H1-hESC	H3K4ac	SP1	1842	3157.38	-0.416606	0.921701
H1-hESC	CHD7	USF2	1450	2182.72	-0.335692	0.909175
H1-hESC	CTBP2	MAFK	1676	2124.46	-0.211094	0.88707
H1-hESC	CBX8	KDM4A	1394	1861.64	-0.251199	0.894569
H1-hESC	BCL11A	E2F6	1310	1562.6	-0.161654	0.877312
H1-hESC	SUZ12	TEAD4	1103	1717.08	-0.35763	0.912709
H1-hESC	FOSL1	H3K9ac	2774	4748.38	-0.415801	0.921583
H1-hESC	GTF2F1	H3K27me3	1199	1376.02	-0.128647	0.870477
H1-hESC	H4K5ac	REST	1251	2903.78	-0.569182	0.941697
H1-hESC	CHD7	RXRA	2250	2383.41	-0.0559725	0.85451
H1-hESC	NANOG	NRF1	2217	3494.03	-0.365488	0.91395
H1-hESC	CTCF	SIX5	896	721.131	0.242493	0.775627
H1-hESC	H3K23me2	TAF7	1987	6391.55	-0.689121	0.954402
H1-hESC	BCL11A	H3K4me1	1951	2774.95	-0.296923	0.902671
H1-hESC	KDM1A	SRF	1692	2906.04	-0.417765	0.92187
H1-hESC	ATF2	MAFK	1976	4185.94	-0.527944	0.936737
H1-hESC	CTCF	GTF2F1	1459	2203.91	-0.337994	0.909551
H1-hESC	BCL11A	GABPA	1473	1947.08	-0.243483	0.893155
H1-hESC	BRCA1	RNF2	1056	2539.19	-0.58412	0.943417
H1-hESC	H3K27me3	H3K56ac	1245	1233.73	0.00913752	0.839124
H1-hESC	H2BK120ac	TAF7	1704	4569.28	-0.627075	0.948139
H1-hESC	EGR1	SUZ12	1461	1847.75	-0.209309	0.886728
H1-hESC	H2BK15ac	KDM4A	919	2751.18	-0.665961	0.952139
H1-hESC	EZH2	H4K91ac	904	3497.27	-0.741512	0.959203
H1-hESC	EP300	MAFK	1925	2634.29	-0.269251	0.897824
H1-hESC	CHD2	H2BK120ac	1343	3698.93	-0.636922	0.949177
H1-hESC	CEBPB	MAFK	1654	3961.97	-0.582531	0.943236
H1-hESC	H3K79me2	TBP	2360	5059.51	-0.533552	0.93743
H1-hESC	H3K79me2	SP1	1694	3385.44	-0.499621	0.933144
H1-hESC	BACH1	RXRA	2224	3695.87	-0.398248	0.918981
H1-hESC	H2BK5ac	USF2	1736	3989.98	-0.56491	0.941198
H1-hESC	CEBPB	H2BK5ac	1873	4965.56	-0.622802	0.947684
H1-hESC	HDAC6	TBP	1806	1781.68	0.0136525	0.838019
H1-hESC	CBX8	TCF12	1743	1800.19	-0.0317685	0.84891
H1-hESC	H2BK12ac	TCF12	2415	4255.5	-0.432499	0.923999
H1-hESC	H3K4me3	REST	1551	3217.25	-0.517912	0.935482
H1-hESC	CHD2	SIX5	2069	2809.91	-0.263677	0.896827
H1-hESC	BRCA1	TAF7	3018	6384.85	-0.527318	0.936659
H1-hESC	CHD7	H4K91ac	1671	2305.51	-0.275215	0.898883
H1-hESC	H2BK12ac	H3K56ac	2980	6724.37	-0.556835	0.940245
H1-hESC	EGR1	H4K91ac	1727	3434.01	-0.49709	0.932815
H1-hESC	SIX5	USF2	1450	1632.89	-0.112002	0.866931
H1-hESC	ASH2L	GTF2F1	2944	7284.02	-0.595828	0.944736
H1-hESC	CTBP2	SP2	1391	1737.92	-0.199618	0.884856
H1-hESC	ASH2L	SIX5	1851	2817.52	-0.34304	0.910371
H1-hESC	ATF2	H2BK120ac	1992	5267.55	-0.621836	0.947581
H1-hESC	HDAC6	SAP30	1477	2355.75	-0.373022	0.915127
H1-hESC	GABPA	H2BK120ac	1127	3576.81	-0.684915	0.953998
H1-hESC	H2AK5ac	SAP30	1302	2910.98	-0.552728	0.939756
H1-hESC	PHF8	SIX5	2014	3128.89	-0.356322	0.912502
H1-hESC	H3K4me1	H3K79me1	2485	7022.09	-0.646117	0.95013
H1-hESC	SIX5	ZNF143	3410	5039.75	-0.323379	0.907145
H1-hESC	H2BK20ac	KDM4A	913	1935.37	-0.528256	0.936775
H1-hESC	CHD7	EZH2	1336	1776.16	-0.247814	0.89395
H1-hESC	REST	TCF12	1607	2676.72	-0.399639	0.919189
H1-hESC	H2BK12ac	MXI1	1310	3460.57	-0.62145	0.947539
H1-hESC	E2F6	SP2	1223	1453.25	-0.15844	0.876658
H1-hESC	H2BK20ac	SAP30	815	2026.15	-0.597759	0.944952
H1-hESC	BCL11A	CEBPB	1785	2875.73	-0.379288	0.916097
H1-hESC	MAFK	SP4	1640	2360.23	-0.305152	0.904079
H1-hESC	KDM4A	KDM5A	2133	3263.83	-0.346473	0.910925
H1-hESC	SIRT6	SP1	1827	2166.41	-0.156671	0.876297
H1-hESC	H4K5ac	RXRA	2213	3605.08	-0.386143	0.917148
H1-hESC	FOSL1	H4K8ac	2395	4306.79	-0.443902	0.925617
H1-hESC	BCL11A	RBBP5	3048	2299.96	0.32524	0.750086
H1-hESC	KDM5A	SAP30	2982	5008.98	-0.40467	0.91994
H1-hESC	CHD7	H3K79me2	1514	1949.59	-0.223426	0.889416
H1-hESC	H3K18ac	SUZ12	1477	3612.78	-0.591174	0.944215
H1-hESC	SP2	ZNF143	1562	1808.96	-0.136522	0.872131
H1-hESC	MAFK	PHF8	1441	3651.3	-0.605346	0.945791
H1-hESC	H3K9ac	SIX5	1915	2980.23	-0.357432	0.912678
H1-hESC	EGR1	SIX5	1477	1685.45	-0.123676	0.869425
H1-hESC	RFX5	ZNF143	1440	2545.31	-0.434253	0.92425
H1-hESC	CBX8	H3K56ac	776	2680.89	-0.710544	0.956417
H1-hESC	H2BK120ac	H2BK20ac	4290	9599.47	-0.5531	0.9398
H1-hESC	H3K18ac	RXRA	2346	4270.61	-0.450665	0.926563
H1-hESC	BRCA1	CHD2	4106	9488.71	-0.567275	0.941475
H1-hESC	H4K5ac	SRF	1709	3221.41	-0.469486	0.92915
H1-hESC	HDAC6	TCF12	1974	2515.25	-0.215186	0.887852
H1-hESC	H3K4ac	H3K56ac	3739	8914.41	-0.580567	0.943011
H1-hESC	H2BK20ac	SIN3A	847	1297.44	-0.347174	0.911038
H1-hESC	H2BK20ac	SP1	1100	1450.03	-0.241396	0.89277
H1-hESC	CREB1	MAFK	1350	2631.41	-0.486966	0.931488
H1-hESC	BRCA1	H4K5ac	2076	4882.75	-0.57483	0.942352
H1-hESC	H3K14ac	H3K27me3	777	1370.99	-0.433256	0.924108
H1-hESC	H3K18ac	REST	1221	2764.58	-0.558342	0.940424
H1-hESC	BRCA1	CEBPB	1806	5068.12	-0.643655	0.949876
H1-hESC	RXRA	USF2	1843	3027.03	-0.391153	0.917911
H1-hESC	H3K4ac	TAF7	1952	5276.89	-0.630085	0.948458
H1-hESC	H3K27ac	KDM5A	2280	5064.89	-0.549842	0.93941
H1-hESC	H2BK5ac	H3K27me3	1207	1110.7	0.0866996	0.819458
H1-hESC	HDAC6	KDM1A	1798	3821.84	-0.529546	0.936935
H1-hESC	CHD7	RNF2	1343	1414.29	-0.0504055	0.853234
H1-hESC	EP300	H3K56ac	2569	4749.83	-0.459138	0.927736
H1-hESC	BACH1	REST	1404	2493.95	-0.437039	0.924646
H1-hESC	H3K4ac	USF1	1392	2572.54	-0.4589	0.927704
H1-hESC	RAD21	SP2	890	626.762	0.419997	0.719044
H1-hESC	JUN	SIN3A	2194	2927.62	-0.250586	0.894457
H1-hESC	H3K27me3	NRF1	892	1008.62	-0.115622	0.867708
H1-hESC	MAFK	NANOG	1818	2854.82	-0.363181	0.913587
H1-hESC	MXI1	SIX5	1830	2486.84	-0.264125	0.896907
H1-hESC	H3K4ac	TEAD4	2027	3799.35	-0.466487	0.928742
H1-hESC	NANOG	SIX5	1745	2061.13	-0.153376	0.875622
H1-hESC	CEBPB	REST	1143	2337.33	-0.51098	0.934603
H1-hESC	H2BK20ac	H4K8ac	2150	5121.46	-0.580198	0.942969
H1-hESC	KDM5A	SP4	3007	4395.63	-0.315911	0.905898
H1-hESC	H3K4me3	SIX5	1642	2549.68	-0.355996	0.91245
H1-hESC	CTCF	KDM5A	1063	1256.9	-0.154271	0.875806
H1-hESC	FOSL1	KDM1A	2016	3941.88	-0.488568	0.931699
H1-hESC	RFX5	SIN3A	1723	3311.96	-0.479764	0.930532
H1-hESC	H3K27ac	SP2	1931	2844.79	-0.321216	0.906785
H1-hESC	H2BK15ac	H3K27ac	1826	4623.41	-0.605053	0.945759
H1-hESC	H4K8ac	SP2	1455	2008.17	-0.27546	0.898927
H1-hESC	BRCA1	MXI1	2771	6218.4	-0.554387	0.939954
H1-hESC	CTBP2	H3K4ac	1856	3725.18	-0.50177	0.933422
H1-hESC	EZH2	NRF1	873	2605.19	-0.6649	0.952034
H1-hESC	H4K8ac	MAFK	1287	3269.2	-0.606326	0.945899
H1-hESC	H2BK20ac	H3K79me2	908	2422.57	-0.625191	0.947939
H1-hESC	EZH2	USF2	982	2754.27	-0.643462	0.949856
H1-hESC	H2BK12ac	H2BK20ac	4158	10385	-0.599613	0.945158
H1-hESC	H3K4me3	SRF	1877	3426.3	-0.452179	0.926774
H1-hESC	KDM5A	TCF12	1722	2640.8	-0.347925	0.911159
H1-hESC	ATF2	SUZ12	853	3128.05	-0.727306	0.957944
H1-hESC	BCL11A	KDM4A	1593	1975.28	-0.193534	0.88367
H1-hESC	ATF2	REST	1662	3619.81	-0.54086	0.938325
H1-hESC	ASH2L	SP2	1935	3110.94	-0.378002	0.915899
H1-hESC	H3K27me3	POU5F1	923	604.029	0.528073	0.681511
H1-hESC	HDAC6	SP4	1765	1932.01	-0.0864427	0.861358
H1-hESC	KDM5A	USF1	1650	1984.24	-0.168447	0.878687
H1-hESC	H3K4me3	SP2	1817	2928.01	-0.379441	0.916121
H1-hESC	H3K9ac	REST	1302	3520.48	-0.630164	0.948467
H1-hESC	H3K14ac	SIN3A	1259	2170.02	-0.41982	0.92217
H1-hESC	MXI1	SRF	2001	3728.39	-0.463307	0.928308
H1-hESC	REST	RNF2	1072	1341.17	-0.200698	0.885066
H1-hESC	H3K14ac	RBBP5	1387	2333.25	-0.40555	0.920071
H1-hESC	HDAC6	USF1	1200	1659.76	-0.277006	0.8992
H1-hESC	H3K4me1	H3K56ac	2396	6456.39	-0.628895	0.948332
H1-hESC	EGR1	REST	1376	2388.89	-0.424001	0.922777
H1-hESC	H2BK5ac	H3K23me2	2363	6452.97	-0.633812	0.948851
H1-hESC	H3K9ac	SRF	2002	3889.89	-0.485332	0.931272
H1-hESC	H3K27me3	RFX5	740	654.52	0.130599	0.807686
H1-hESC	BCL11A	H3K4me3	1615	3131.2	-0.484224	0.931125
H1-hESC	BRCA1	NANOG	2155	4728.64	-0.544266	0.938738
H1-hESC	H2BK5ac	NRF1	1618	3847.55	-0.579473	0.942886
H1-hESC	H3K9me3	H4K8ac	1090	1422.84	-0.233927	0.891385
H1-hESC	H3K56ac	H3K79me2	2665	7009.37	-0.619795	0.947362
H1-hESC	PHF8	SP2	2062	3318.75	-0.378682	0.916004
H1-hESC	CBX8	SIN3A	752	1059.17	-0.290012	0.901477
H1-hESC	CBX8	ZNF143	844	1220.84	-0.308672	0.904677
H1-hESC	H3K9ac	H4K91ac	2661	8440.4	-0.684731	0.95398
H1-hESC	CTCF	H3K9me3	965	722.425	0.33578	0.746725
H1-hESC	H3K27ac	H3K9me3	1146	1120.08	0.0231431	0.83568
H1-hESC	JUN	USF1	1351	1867.04	-0.276394	0.899092
H1-hESC	BRCA1	USF2	1747	4152.29	-0.579268	0.942863
H1-hESC	MAFK	MXI1	1403	2805.99	-0.499998	0.933193
H1-hESC	ATF2	KDM5A	2466	5000.36	-0.506835	0.934074
H1-hESC	CEBPB	H4K91ac	1454	4594.15	-0.68351	0.953862
H1-hESC	SUZ12	TBP	918	2010.97	-0.543504	0.938646
H1-hESC	JUN	KDM4A	1594	2562.73	-0.378007	0.915899
H1-hESC	EP300	POU5F1	3050	2566.32	0.188471	0.791469
H1-hESC	BRCA1	EZH2	821	3138.05	-0.738372	0.958927
H1-hESC	GABPA	POU5F1	1273	1708.59	-0.254939	0.89525
H1-hESC	H3K18ac	SRF	1353	2987.63	-0.547132	0.939084
H1-hESC	JUN	TAF1	2077	3115.01	-0.333228	0.908772
H1-hESC	RFX5	YY1	1347	2973.49	-0.546996	0.939068
H1-hESC	H2AK5ac	TBP	1219	2167.71	-0.437655	0.924734
H1-hESC	H3K9ac	RXRA	2053	3962.54	-0.481898	0.930816
H1-hESC	BCL11A	H4K5ac	2152	3578.12	-0.398566	0.919028
H1-hESC	SP2	USF1	1230	1483.92	-0.171112	0.879223
H1-hESC	ASH2L	H2BK15ac	704	4421.92	-0.840793	0.967174
H1-hESC	CREB1	SIX5	1761	2725.06	-0.353777	0.912096
H1-hESC	BACH1	H3K56ac	2139	5730.89	-0.626759	0.948106
H1-hESC	EP300	KDM5A	2260	2950.19	-0.233948	0.891389
H1-hESC	ATF2	SIX5	1740	2905.37	-0.401108	0.919409
H1-hESC	H2BK20ac	USF1	863	1406.52	-0.386428	0.917192
H1-hESC	SIRT6	TEAD4	1681	2295.68	-0.267754	0.897557
H1-hESC	REST	TAF7	1609	3985.37	-0.596273	0.944786
H1-hESC	H4K91ac	NRF1	1226	3357.34	-0.63483	0.948958
H1-hESC	GTF2F1	H3K4me1	1146	4236.04	-0.729464	0.958137
H1-hESC	SP2	TEAD4	1414	2117.9	-0.332359	0.908629
H1-hESC	BCL11A	RXRA	2173	2949.38	-0.263236	0.896748
H1-hESC	E2F6	POU5F1	1086	1337.99	-0.188335	0.882649
H1-hESC	POU5F1	RBBP5	2646	1828.85	0.446807	0.709934
H1-hESC	MAFK	SAP30	1443	2968.45	-0.513888	0.934973
H1-hESC	H2BK20ac	TBP	790	1516.08	-0.478919	0.930419
H1-hESC	H2BK120ac	H3K4ac	3946	12010.9	-0.671466	0.952685
H1-hESC	H2AK5ac	H4K8ac	2779	7672.87	-0.637815	0.94927
H1-hESC	BRCA1	EGR1	1926	4110.18	-0.531408	0.937166
H1-hESC	H2BK120ac	MXI1	1179	3409.09	-0.65416	0.950952
H1-hESC	H2BK12ac	H3K4ac	3650	10420.6	-0.649734	0.950501
H1-hESC	BRCA1	H3K18ac	1508	4683.46	-0.678016	0.953328
H1-hESC	BACH1	SIX5	1256	1882.66	-0.33286	0.908711
H1-hESC	GTF2F1	NRF1	2336	4745.59	-0.507753	0.934191
H1-hESC	H4K5ac	RNF2	958	2500.99	-0.616952	0.947056
H1-hESC	EP300	SIX5	1573	2365.09	-0.334909	0.909047
H1-hESC	FOSL1	MXI1	2030	3982.28	-0.490242	0.93192
H1-hESC	CEBPB	SUZ12	879	3027.1	-0.709623	0.956332
H1-hESC	H2BK20ac	TAF1	1072	2589.05	-0.585949	0.943625
H1-hESC	NRF1	USF2	1603	3395.82	-0.527949	0.936737
H1-hESC	GTF2F1	H3K56ac	2615	6099.88	-0.571303	0.941944
H1-hESC	NANOG	SUZ12	1302	2286.23	-0.430504	0.923714
H1-hESC	CBX8	H3K4me3	1005	3146.67	-0.680615	0.953581
H1-hESC	GABPA	SRF	1774	3237.08	-0.451975	0.926746
H1-hESC	H3K27ac	H3K79me1	2722	9237.88	-0.705344	0.955935
H1-hESC	H3K4me3	H4K91ac	2187	6976.94	-0.686539	0.954154
H1-hESC	CEBPB	NRF1	1468	4013.91	-0.634272	0.948899
H1-hESC	CREB1	SP2	1631	2868.98	-0.431505	0.923857
H1-hESC	BRCA1	SAP30	2174	4915.95	-0.557766	0.940356
H1-hESC	CBX8	SAP30	722	1850.92	-0.609925	0.946293
H1-hESC	BACH1	KDM5A	1460	3258.83	-0.551986	0.939667
H1-hESC	H3K4ac	KDM1A	1881	6096.73	-0.691474	0.954627
H1-hESC	H3K14ac	TAF1	1298	3223.37	-0.597316	0.944902
H1-hESC	ATF2	SRF	2234	4448.05	-0.497757	0.932902
H1-hESC	CEBPB	SRF	1413	2975.68	-0.525151	0.936389
H1-hESC	ASH2L	SRF	2026	3807.52	-0.467895	0.928934
H1-hESC	H2BK5ac	RNF2	712	2911.59	-0.75546	0.96041
H1-hESC	POU5F1	RXRA	1936	2322.54	-0.166428	0.878279
H1-hESC	CREB1	H2BK120ac	862	3489.48	-0.752972	0.960197
H1-hESC	CBX8	CTBP2	2042	2228.22	-0.0835729	0.860723
H1-hESC	H3K4ac	ZNF143	1273	2741.81	-0.535708	0.937695
H1-hESC	SRF	USF2	1409	2885.4	-0.511679	0.934692
H1-hESC	H3K9ac	SP2	1871	3321.76	-0.436744	0.924605
H1-hESC	H3K79me2	REST	874	2328.92	-0.624719	0.947889
H1-hESC	E2F6	MAFK	970	1690.14	-0.426082	0.923078
H1-hESC	EP300	H2BK12ac	1647	3503.24	-0.529864	0.936975
H1-hESC	CBX5	H3K9me3	2330	2904.03	-0.197666	0.884476
H1-hESC	KDM5A	TAF7	2591	5828.76	-0.55548	0.940084
H1-hESC	HDAC6	RAD21	1275	1297.13	-0.0170589	0.845437
H1-hESC	CBX8	H3K4me1	1964	4208.34	-0.533308	0.9374
H1-hESC	H3K27me3	SRF	708	721.655	-0.0189212	0.84588
H1-hESC	H2AK5ac	H2BK120ac	3459	9203.11	-0.624149	0.947828
H1-hESC	CBX8	YY1	728	1227.36	-0.406859	0.920265
H1-hESC	POU5F1	TAF7	1679	2420.43	-0.306323	0.904279
H1-hESC	H3K9me3	KDM1A	1044	1274.84	-0.181075	0.881214
H1-hESC	MAFK	RNF2	838	2048.83	-0.590986	0.944194
H1-hESC	CHD2	H2BK20ac	678	2216.74	-0.694145	0.954881
H1-hESC	NRF1	SUZ12	709	2189.08	-0.676119	0.953143
H1-hESC	MXI1	SP2	1715	2796.08	-0.386642	0.917225
H1-hESC	H3K56ac	KDM5A	1877	4434.35	-0.576713	0.942569
H1-hESC	EZH2	NANOG	1284	3233	-0.602845	0.945516
H1-hESC	E2F6	H3K4ac	1121	2865.34	-0.608772	0.946167
H1-hESC	CBX8	RBBP5	978	1166.24	-0.161405	0.877261
H1-hESC	BRCA1	CBX8	862	2193.17	-0.606962	0.945969
H1-hESC	H2BK12ac	KDM5A	729	2576.62	-0.717071	0.957017
H1-hESC	FOSL1	NANOG	2312	3782.71	-0.388798	0.917553
H1-hESC	JUN	TCF12	2166	3566.19	-0.392628	0.918134
H1-hESC	JUN	RAD21	1319	1121.93	0.175657	0.795128
H1-hESC	RFX5	SP1	1522	3465.61	-0.560828	0.940718
H1-hESC	H3K27ac	H3K4ac	2963	7968.32	-0.628152	0.948254
H1-hESC	CREB1	KDM5A	2500	5047.9	-0.504744	0.933805
H1-hESC	BACH1	H3K79me2	1414	4018.54	-0.648131	0.950337
H1-hESC	CHD7	REST	1073	1726.97	-0.378679	0.916003
H1-hESC	CEBPB	SIX5	1122	2178.05	-0.484861	0.93121
H1-hESC	CTCF	SP2	961	971.267	-0.0105712	0.843889
H1-hESC	BACH1	BRCA1	1830	5078.87	-0.639684	0.949465
H1-hESC	H3K79me2	HDAC6	874	2548.04	-0.656991	0.951239
H1-hESC	PHF8	SRF	1903	3882.25	-0.50982	0.934455
H1-hESC	H2BK15ac	SIN3A	752	1943.44	-0.613058	0.946634
H1-hESC	H2BK15ac	H3K27me3	1160	2300.19	-0.495693	0.932633
H1-hESC	SP2	TAF7	1926	3287.52	-0.414148	0.921341
H1-hESC	H2BK20ac	ZNF143	799	1685.22	-0.525878	0.93648
H1-hESC	H3K18ac	H3K4ac	3546	11600.5	-0.694324	0.954898
H1-hESC	BRCA1	SUZ12	698	2410.96	-0.710489	0.956412
H1-hESC	HDAC6	TAF7	1621	3433.98	-0.527953	0.936738
H1-hESC	H2BK120ac	KDM5A	740	2494.73	-0.703374	0.955751
H1-hESC	H3K79me2	SP4	1538	4057.62	-0.62096	0.947487
H1-hESC	REST	USF2	991	2250.08	-0.559572	0.940569
H1-hESC	H2BK120ac	H3K56ac	2857	7668.41	-0.627433	0.948177
H1-hESC	RFX5	RNF2	848	1561.8	-0.457036	0.927447
H1-hESC	H3K9ac	KDM5A	2135	5536.99	-0.614411	0.946781
H1-hESC	CEBPB	KDM5A	1320	3371.6	-0.608495	0.946137
H1-hESC	ASH2L	BRCA1	2006	5810.1	-0.654739	0.951011
H1-hESC	H3K79me1	KDM4A	996	4531.11	-0.780186	0.962477
H1-hESC	CBX5	ZNF143	734	783.063	-0.0626549	0.856031
H1-hESC	H2BK5ac	SIX5	1177	1980.82	-0.405803	0.920109
H1-hESC	KDM4A	RFX5	1115	2679.63	-0.583898	0.943391
H1-hESC	H2AK5ac	SP1	1308	2424.82	-0.460578	0.927934
H1-hESC	H3K79me2	H3K9me3	964	1054.7	-0.0859957	0.86126
H1-hESC	SIN3A	SIX5	1653	2706.61	-0.389272	0.917625
H1-hESC	SUZ12	TAF1	1150	3257.23	-0.646939	0.950215
H1-hESC	EGR1	H3K56ac	1913	4137	-0.537587	0.937925
H1-hESC	H2BK12ac	RAD21	1331	1608.4	-0.17247	0.879496
H1-hESC	KDM5A	MXI1	2147	4477.8	-0.520523	0.93581
H1-hESC	RFX5	TBP	1439	3289.57	-0.562556	0.940921
H1-hESC	SAP30	SIX5	1744	2791.83	-0.37532	0.915484
H1-hESC	KDM1A	SP2	1176	2161.54	-0.455943	0.927296
H1-hESC	H3K27me3	SIRT6	725	631.32	0.148388	0.802785
H1-hESC	CBX8	USF2	806	1415.4	-0.430551	0.923721
H1-hESC	JUN	RBBP5	2082	2729.26	-0.237157	0.891986
H1-hESC	E2F6	FOSL1	1237	2628.97	-0.529474	0.936926
H1-hESC	CBX5	H3K23me2	833	2172.61	-0.61659	0.947017
H1-hESC	SIN3A	SP2	1675	2675.04	-0.373842	0.915255
H1-hESC	H3K56ac	NANOG	1996	4659.28	-0.571607	0.941979
H1-hESC	SIRT6	USF1	1117	1584.13	-0.294882	0.90232
H1-hESC	CBX8	MXI1	722	1559.1	-0.536913	0.937843
H1-hESC	H4K91ac	SIX5	844	1542.56	-0.452859	0.926869
H1-hESC	HDAC6	MXI1	1309	2309.56	-0.433225	0.924103
H1-hESC	SIRT6	TAF1	1869	2948.43	-0.366103	0.914047
H1-hESC	GTF2F1	RXRA	2070	3541.14	-0.415443	0.921531
H1-hESC	GABPA	SP2	1394	2103.54	-0.337306	0.909439
H1-hESC	GABPA	SIX5	1409	2085.77	-0.324469	0.907326
H1-hESC	CHD2	FOSL1	1705	3950.79	-0.56844	0.941611
H1-hESC	RXRA	SRF	1665	2720.45	-0.387969	0.917427
H1-hESC	H3K79me1	RNF2	724	3080.09	-0.764942	0.961213
H1-hESC	KDM4A	POU5F1	1349	1637.3	-0.176084	0.880219
H1-hESC	CREB1	FOSL1	1668	3986.19	-0.581556	0.943124
H1-hESC	H2BK20ac	H3K4ac	3055	7827.87	-0.609728	0.946271
H1-hESC	RFX5	USF1	1011	1812.38	-0.442169	0.925373
H1-hESC	H2BK120ac	USF2	1014	3163.95	-0.679515	0.953474
H1-hESC	H2BK12ac	H3K23me2	2205	6978.65	-0.684036	0.953913
H1-hESC	H3K18ac	MAFK	1379	3943.01	-0.650267	0.950556
H1-hESC	MAFK	USF2	1081	2329.67	-0.535987	0.937729
H1-hESC	H4K91ac	SUZ12	730	3159.17	-0.768927	0.961547
H1-hESC	GABPA	KDM5A	2072	3862.64	-0.46358	0.928346
H1-hESC	FOSL1	H4K5ac	1716	3794.59	-0.547778	0.939162
H1-hESC	EZH2	RNF2	3441	8877.08	-0.612372	0.94656
H1-hESC	EGR1	KDM5A	1792	2503.5	-0.284203	0.900465
H1-hESC	RFX5	TAF1	1406	3453.4	-0.592865	0.944405
H1-hESC	REST	SAP30	1665	2943.63	-0.434373	0.924267
H1-hESC	H2BK120ac	TCF12	1809	4129.94	-0.561979	0.940853
H1-hESC	REST	SIN3A	2499	3217.64	-0.223345	0.8894
H1-hESC	H4K5ac	MAFK	1424	3799.38	-0.625202	0.94794
H1-hESC	EZH2	REST	864	1747.06	-0.505455	0.933896
H1-hESC	ATF2	H3K4ac	1752	6031.77	-0.709538	0.956324
H1-hESC	EP300	FOSL1	1976	4127.48	-0.521257	0.935902
H1-hESC	CHD7	GTF2F1	1788	3212.85	-0.443484	0.925558
H1-hESC	H4K5ac	SP2	1363	2750.49	-0.504453	0.933768
H1-hESC	BCL11A	MXI1	1422	2642.72	-0.461919	0.928118
H1-hESC	CTCF	SRF	1119	1556.35	-0.28101	0.899905
H1-hESC	CBX8	GABPA	895	1846.32	-0.515253	0.935146
H1-hESC	H3K79me2	RNF2	1044	1850.52	-0.435833	0.924475
H1-hESC	CTCF	H2BK12ac	1273	2525.37	-0.495916	0.932662
H1-hESC	KDM4A	SRF	1778	3181.83	-0.441202	0.925236
H1-hESC	H3K56ac	USF2	1444	4061.61	-0.644476	0.949961
H1-hESC	SUZ12	USF1	770	1381.36	-0.442579	0.92543
H1-hESC	CHD7	H2BK12ac	1413	2778.39	-0.491431	0.932076
H1-hESC	CHD2	HDAC6	1199	2528	-0.525712	0.936459
H1-hESC	ASH2L	FOSL1	1842	4380.94	-0.579543	0.942894
H1-hESC	BCL11A	SP4	2371	2521.15	-0.0595566	0.855327
H1-hESC	H3K14ac	SAP30	1204	3227.43	-0.626948	0.948126
H1-hESC	BRCA1	GTF2F1	2357	6403.34	-0.631911	0.948651
H1-hESC	H2BK12ac	NANOG	1731	4115.58	-0.579403	0.942878
H1-hESC	H2BK5ac	REST	970	2680.04	-0.638066	0.949296
H1-hESC	EGR1	MAFK	1218	2319.62	-0.474913	0.929882
H1-hESC	BCL11A	POU5F1	2957	3131.21	-0.0556373	0.854433
H1-hESC	BACH1	SRF	1454	3063.69	-0.525408	0.936421
H1-hESC	CBX8	GTF2F1	609	1804.74	-0.662556	0.951799
H1-hESC	EZH2	MAFK	694	2396.8	-0.710448	0.956408
H1-hESC	GTF2F1	SIX5	1482	2651.69	-0.441111	0.925223
H1-hESC	CHD7	SUZ12	998	1238.21	-0.194	0.883761
H1-hESC	H3K4me1	SRF	1058	2671.95	-0.604034	0.945647
H1-hESC	GTF2F1	SRF	1889	3966.94	-0.523815	0.936222
H1-hESC	H3K18ac	SP2	1029	2343.82	-0.560973	0.940735
H1-hESC	HDAC6	NANOG	1459	2596.07	-0.437996	0.924782
H1-hESC	BCL11A	TAF7	1794	3320.4	-0.459704	0.927814
H1-hESC	H2BK5ac	H3K4ac	3364	12027.8	-0.720313	0.957312
H1-hESC	GTF2F1	KDM5A	2238	4872.75	-0.540711	0.938306
H1-hESC	CHD2	SP2	1961	4760.09	-0.588033	0.943861
H1-hESC	MXI1	POU5F1	1241	2048.48	-0.394184	0.918369
H1-hESC	CBX8	CHD2	637	1748.62	-0.635713	0.94905
H1-hESC	H4K5ac	POU5F1	1532	2541.59	-0.397228	0.918828
H1-hESC	CHD2	H3K4ac	1266	4331.92	-0.707751	0.956159
H1-hESC	EP300	SRF	2543	3793.78	-0.329692	0.90819
H1-hESC	BCL11A	PHF8	1304	2489.9	-0.476284	0.930066
H1-hESC	GTF2F1	REST	1174	3541.27	-0.668481	0.95239
H1-hESC	H3K79me2	TCF12	1112	2852.22	-0.610128	0.946315
H1-hESC	CREB1	H3K79me2	1365	4425.69	-0.691573	0.954636
H1-hESC	H2BK20ac	MXI1	630	1996.08	-0.684381	0.953946
H1-hESC	NANOG	SP2	1539	2533.14	-0.392454	0.918108
H1-hESC	H3K4me1	SIX5	666	1540.66	-0.567718	0.941527
H1-hESC	H3K23me2	USF2	1277	4107.08	-0.689074	0.954397
H1-hESC	CBX8	H3K79me1	612	2752.14	-0.777627	0.962267
H1-hESC	GABPA	H3K4ac	1232	4391	-0.719426	0.957232
H1-hESC	CHD7	SIRT6	1457	2316.07	-0.370918	0.9148
H1-hESC	RFX5	TEAD4	1111	3091.81	-0.640663	0.949566
H1-hESC	H2BK20ac	H3K9ac	1075	4451.14	-0.758489	0.960668
H1-hESC	CHD2	REST	1346	4055.03	-0.668067	0.952349
H1-hESC	CHD7	H2BK120ac	1435	2766.55	-0.481304	0.930737
H1-hESC	H2BK15ac	H3K4me3	951	4989.23	-0.809389	0.964805
H1-hESC	JUN	KDM1A	1464	3341.56	-0.561881	0.940842
H1-hESC	CBX8	H3K79me2	816	1920.47	-0.575104	0.942384
H1-hESC	H2BK15ac	YY1	665	2364.65	-0.718775	0.957172
H1-hESC	H2AK5ac	H3K9ac	1907	6352.56	-0.699806	0.955416
H1-hESC	H3K27me3	JUN	649	793.878	-0.182494	0.881495
H1-hESC	NRF1	REST	947	2267.36	-0.582333	0.943213
H1-hESC	BRCA1	CHD7	1327	3089.17	-0.570435	0.941843
H1-hESC	CTBP2	FOSL1	2028	3365.96	-0.397497	0.918868
H1-hESC	CHD2	H3K79me2	1532	4543.7	-0.66283	0.951827
H1-hESC	H2BK15ac	TBP	602	2180.17	-0.723875	0.957635
H1-hESC	EGR1	H3K23me2	1712	4715.4	-0.636934	0.949178
H1-hESC	KDM1A	RFX5	1071	3083.05	-0.652616	0.950796
H1-hESC	SP2	TBP	2410	2879.67	-0.163098	0.877605
H1-hESC	EZH2	SP2	604	1658.19	-0.635747	0.949054
H1-hESC	ASH2L	RFX5	1273	3740.91	-0.659709	0.951513
H1-hESC	POU5F1	SP4	2148	1949.25	0.101963	0.815417
H1-hESC	KDM4A	SIRT6	1152	1998.3	-0.42351	0.922706
H1-hESC	RXRA	SIX5	1171	1557.56	-0.248181	0.894018
H1-hESC	HDAC6	NRF1	1043	2509.15	-0.584321	0.94344
H1-hESC	JUN	PHF8	1551	3464.76	-0.55235	0.939711
H1-hESC	EGR1	FOSL1	1857	3927.06	-0.527127	0.936635
H1-hESC	H3K79me2	MXI1	1375	4019.27	-0.657898	0.951331
H1-hESC	H2BK15ac	SAP30	678	2794.8	-0.757407	0.960576
H1-hESC	SIRT6	TCF12	1584	2626	-0.396802	0.918763
H1-hESC	H3K27me3	RNF2	2776	6417.84	-0.567455	0.941496
H1-hESC	H3K4ac	MXI1	1260	4068.09	-0.690273	0.954512
H1-hESC	CHD2	SIRT6	1462	2891.87	-0.494445	0.93247
H1-hESC	HDAC6	USF2	1093	2357.44	-0.536361	0.937775
H1-hESC	CBX8	NRF1	681	2116.84	-0.678294	0.953355
H1-hESC	CTCF	RXRA	1569	2481.98	-0.367842	0.914319
H1-hESC	CHD7	MAFK	1537	2780.39	-0.4472	0.92608
H1-hESC	POU5F1	TBP	2266	1852.69	0.223084	0.781396
H1-hESC	EZH2	RFX5	692	2059.79	-0.664044	0.951948
H1-hESC	H3K4me3	MAFK	1223	3715.52	-0.67084	0.952623
H1-hESC	POU5F1	USF2	1030	1694.81	-0.392263	0.918079
H1-hESC	GTF2F1	H2BK12ac	1131	3818.82	-0.703835	0.955794
H1-hESC	MAFK	TAF7	1319	3763.66	-0.649543	0.950482
H1-hESC	CBX8	TBP	589	1092.07	-0.460659	0.927946
H1-hESC	H2BK20ac	SP4	574	1535.28	-0.626126	0.948039
H1-hESC	HDAC6	RNF2	1091	3373.05	-0.676554	0.953185
H1-hESC	BCL11A	SAP30	1637	2557.5	-0.359923	0.913073
H1-hESC	RBBP5	SP2	1931	2290.92	-0.157107	0.876386
H1-hESC	BACH1	CBX8	855	2912.39	-0.706427	0.956036
H1-hESC	H3K79me2	ZNF274	649	690.581	-0.0602122	0.855476
H1-hESC	ZNF143	ZNF274	651	556.393	0.170036	0.796721
H1-hESC	SUZ12	TCF12	1277	2303.36	-0.445593	0.925854
H1-hESC	RFX5	USF2	1028	3055.52	-0.66356	0.9519
H1-hESC	CREB1	H3K4ac	989	4089.86	-0.758182	0.960642
H1-hESC	H3K4me1	NRF1	869	3589.59	-0.757911	0.960619
H1-hESC	H2AK5ac	H3K56ac	2140	6183.19	-0.6539	0.950926
H1-hESC	RBBP5	RFX5	1109	2841.25	-0.609679	0.946266
H1-hESC	BRCA1	NRF1	1515	4260.64	-0.64442	0.949955
H1-hESC	POU5F1	SAP30	1483	1997.83	-0.257695	0.895749
H1-hESC	H3K27ac	RFX5	1214	3267.2	-0.628428	0.948283
H1-hESC	H2BK15ac	TAF1	790	3394.84	-0.767294	0.96141
H1-hESC	BCL11A	TBP	2316	2434.07	-0.0485081	0.852798
H1-hESC	EZH2	SIRT6	651	2008.83	-0.675932	0.953124
H1-hESC	MAFK	NRF1	1002	2968.04	-0.662403	0.951784
H1-hESC	CBX8	KDM5A	641	1880.87	-0.6592	0.951462
H1-hESC	CHD7	SRF	1167	2029.84	-0.425077	0.922932
H1-hESC	H4K91ac	REST	836	2372.97	-0.647699	0.950293
H1-hESC	KDM5A	RNF2	765	2016.02	-0.62054	0.947442
H1-hESC	H2BK120ac	SIX5	685	1383.77	-0.504975	0.933835
H1-hESC	H2BK20ac	KDM1A	1392	4587.75	-0.696583	0.955112
H1-hESC	CBX8	RNF2	2662	4739.66	-0.438357	0.924834
H1-hESC	SP2	TCF12	1265	2271.8	-0.443174	0.925514
H1-hESC	H3K79me2	TAF7	1928	6913.87	-0.72114	0.957387
H1-hESC	JUN	NANOG	1788	3556.58	-0.497271	0.932839
H1-hESC	EP300	H2BK120ac	1358	3516.65	-0.613837	0.946719
H1-hESC	CHD2	JUN	1482	3748.08	-0.604598	0.945709
H1-hESC	EP300	H3K23me2	1547	4674.77	-0.669074	0.952449
H1-hESC	BRCA1	H2BK5ac	1393	4489.78	-0.68974	0.954461
H1-hESC	BACH1	POU5F1	1246	2158.81	-0.422829	0.922607
H1-hESC	H2BK120ac	RNF2	957	3342.94	-0.713725	0.95671
H1-hESC	REST	SIX5	754	1500.5	-0.497502	0.932869
H1-hESC	H3K79me2	KDM5A	1409	4738.04	-0.70262	0.95568
H1-hESC	CHD2	RFX5	1262	4172.59	-0.69755	0.955204
H1-hESC	H3K27ac	HDAC6	1700	3809.34	-0.553728	0.939875
H1-hESC	FOSL1	USF2	1428	3515.98	-0.593854	0.944516
H1-hESC	SAP30	SRF	1684	3238.28	-0.47997	0.930559
H1-hESC	H3K14ac	TBP	1046	2169.18	-0.51779	0.935466
H1-hESC	H2AK5ac	H2BK20ac	2789	8464.68	-0.670513	0.952591
H1-hESC	BCL11A	USF2	1035	2158.7	-0.520545	0.935813
H1-hESC	CHD7	SIX5	909	1659.68	-0.452303	0.926791
H1-hESC	H2BK20ac	TAF7	588	3100.48	-0.810352	0.964879
H1-hESC	BACH1	SP2	1193	2367.72	-0.496139	0.932691
H1-hESC	EP300	HDAC6	1302	2041.19	-0.362138	0.913423
H1-hESC	H3K56ac	NRF1	1484	4457.39	-0.66707	0.95225
H1-hESC	H2BK20ac	H3K56ac	1549	4347.77	-0.643726	0.949884
H1-hESC	MAFK	SUZ12	600	2227.41	-0.730629	0.958241
[truncated: 1,309 more rows]
