# Supplementary material for: MACMIC Reveals A Dual Role of CTCF in Epigenetic Regulation of Cell Identity Genes
Source: Genomics Proteomics Bioinformatics. 2021 Mar 5;19(1):140–53. doi: 10.1016/j.gpb.2020.10.008 (PMC8498966; doi:10.1016/j.gpb.2020.10.008)
Supplement: Supplementary Table S4 [file mmc10.xlsx]

## Sheet: Table_S4
Table S4 List of genes marked by CTCF associated super-enhancers (CSEs) and other super-enhancers (OSEs)
gene id	cell type	type
IFFO1	CD4	CSE
FHIT	CD4	CSE
STK10	CD4	CSE
FKBP5	CD4	CSE
CD226	CD4	CSE
C13orf15	CD4	CSE
LEF1	CD4	CSE
C1ORF112	CD4	CSE
SMG6	CD4	CSE
CASS4	CD4	CSE
PTGER4	CD4	CSE
CDC42SE2	CD4	CSE
CAMK4	CD4	CSE
VDAC1	CD4	CSE
TCRBC2	CD4	CSE
TRANK1	CD4	CSE
CBLB	CD4	CSE
SLC38A1	CD4	CSE
DIAPH1	CD4	CSE
MDFIC	CD4	CSE
CAMK2G	CD4	CSE
TRAF3IP3	CD4	CSE
ABLIM1	CD4	CSE
OSBPL3	CD4	CSE
LST1	CD4	CSE
HIPK2	CD4	CSE
CCND3	CD4	CSE
CCND2	CD4	CSE
ARHGAP15	CD4	CSE
UBAC2	CD4	CSE
IPCEF1	CD4	CSE
STARD5	CD4	CSE
CAPZB	CD4	CSE
RASGRP1	CD4	CSE
EVL	CD4	CSE
CDKN1B	CD4	CSE
NUAK2	CD4	CSE
ITGA5	CD4	CSE
ITGA6	CD4	CSE
C14orf43	CD4	CSE
POLR1A	CD4	CSE
IQSEC1	CD4	CSE
XPO7	CD4	CSE
XPO6	CD4	CSE
SEMA4D	CD4	CSE
GRAP2	CD4	CSE
TBC1D2B	CD4	CSE
EPS15L1	CD4	CSE
CSGALNACT1	CD4	CSE
KIAA1949	CD4	CSE
RHOH	CD4	CSE
FMNL3	CD4	CSE
EFCAB4B	CD4	CSE
ATXN7	CD4	CSE
CRIP1	CD4	CSE
DCST2	CD4	CSE
CRIP2	CD4	CSE
NBPF9	CD4	CSE
TESPA1	CD4	CSE
SRGAP2	CD4	CSE
TAF10	CD4	CSE
AKAP13	CD4	CSE
MAP3K5	CD4	CSE
NCOA2	CD4	CSE
NEDD9	CD4	CSE
SNTB1	CD4	CSE
CISH	CD4	CSE
GPRIN3	CD4	CSE
ELMSAN1	CD4	CSE
LIMD2	CD4	CSE
RNF157	CD4	CSE
FLJ43663	CD4	CSE
PLCL2	CD4	CSE
PLCL1	CD4	CSE
LTB	CD4	CSE
LTA	CD4	CSE
SH2B3	CD4	CSE
LASP1	CD4	CSE
C5ORF56	CD4	CSE
GRAMD1A	CD4	CSE
FAIM3	CD4	CSE
ARID5B	CD4	CSE
RAB11FIP4	CD4	CSE
ZFYVE28	CD4	CSE
LMO4	CD4	CSE
FOXP1	CD4	CSE
LDLRAP1	CD4	CSE
NBEAL2	CD4	CSE
TTC7A	CD4	CSE
ANKH	CD4	CSE
PLCG1	CD4	CSE
SLFN12L	CD4	CSE
WDR82	CD4	CSE
TAF8	CD4	CSE
BIN1	CD4	CSE
RPTOR	CD4	CSE
MAD1L1	CD4	CSE
SELPLG	CD4	CSE
ESYT2	CD4	CSE
KLF3	CD4	CSE
C21orf96	CD4	CSE
UXS1	CD4	CSE
QRICH2	CD4	CSE
NCR3	CD4	CSE
ATN1	CD4	CSE
CUGBP2	CD4	CSE
LCP2	CD4	CSE
LCP1	CD4	CSE
TFL	CD4	CSE
EIF4E3	CD4	CSE
E2F2	CD4	CSE
MGAT4A	CD4	CSE
CYB561D1	CD4	CSE
ATP6V0E2	CD4	CSE
SPG11	CD4	CSE
CMTM7	CD4	CSE
AK002090	CD4	CSE
TSPAN14	CD4	CSE
HNRPLL	CD4	CSE
PTK2B	CD4	CSE
CHI3L2	CD4	CSE
IKBKE	CD4	CSE
UBXN11	CD4	CSE
RARA	CD4	CSE
RARG	CD4	CSE
ARHGEF6	CD4	CSE
ARHGEF2	CD4	CSE
ARHGEF3	CD4	CSE
COTL1	CD4	CSE
ARHGEF1	CD4	CSE
LBH	CD4	CSE
PIP4K2A	CD4	CSE
HPCAL1	CD4	CSE
RFFL	CD4	CSE
XYLT1	CD4	CSE
SSH2	CD4	CSE
TEX264	CD4	CSE
STK17A	CD4	CSE
RAB27A	CD4	CSE
TCRBV5S1A1T	CD4	CSE
ARID1A	CD4	CSE
SLC2A1	CD4	CSE
ELK3	CD4	CSE
CYLD	CD4	CSE
LEPROTL1	CD4	CSE
ELMO1	CD4	CSE
CLUAP1	CD4	CSE
ERAP2	CD4	CSE
NFATC2	CD4	CSE
PARP15	CD4	CSE
C16orf5	CD4	CSE
TRIB2	CD4	CSE
ARL4C	CD4	CSE
ADORA2A	CD4	CSE
CABIN1	CD4	CSE
GNAI2	CD4	CSE
CYB561	CD4	CSE
ANXA6	CD4	CSE
MKL1	CD4	CSE
ITPKB	CD4	CSE
C10orf54	CD4	CSE
PPP1R9B	CD4	CSE
TCF7	CD4	CSE
ORAI1	CD4	CSE
CSK	CD4	CSE
C20ORF112	CD4	CSE
EGLN2	CD4	CSE
IRF1	CD4	CSE
CD96	CD4	CSE
GLYCTK	CD4	CSE
TRIM8	CD4	CSE
MEF2D	CD4	CSE
COX10	CD4	CSE
THEMIS	CD4	CSE
HDAC4	CD4	CSE
HDAC7	CD4	CSE
ATM	CD4	CSE
SH3BP5	CD4	CSE
SH3BP1	CD4	CSE
TNRC6B	CD4	CSE
ATXN7L1	CD4	CSE
STK4	CD4	CSE
S1PR1	CD4	CSE
MYH9	CD4	CSE
CFLAR	CD4	CSE
IFI16	CD4	CSE
TRAPPC10	CD4	CSE
TTC22	CD4	CSE
TGFBR3	CD4	CSE
TGFBR2	CD4	CSE
RALGDS	CD4	CSE
FGD3	CD4	CSE
LINC00861	CD4	CSE
AIM1	CD4	CSE
IL6R	CD4	CSE
FAM65B	CD4	CSE
DUS2L	CD4	CSE
ZFP36	CD4	CSE
FAM107B	CD4	CSE
RANBP3	CD4	CSE
AMIGO1	CD4	CSE
FAM117A	CD4	CSE
SH3PXD2A	CD4	CSE
SLAMF1	CD4	CSE
ST6GAL1	CD4	CSE
ZNF710	CD4	CSE
USP3	CD4	CSE
LOH12CR1	CD4	CSE
LIMS1	CD4	CSE
RCSD1	CD4	CSE
ECE1	CD4	CSE
NR1D1	CD4	CSE
IQGAP2	CD4	CSE
FYB	CD4	CSE
ARAP1	CD4	CSE
FYN	CD4	CSE
ETS1	CD4	CSE
ZAP70	CD4	CSE
VIPR1	CD4	CSE
PLEKHG2	CD4	CSE
ABPARTS	CD4	CSE
HEMK1	CD4	CSE
STRADA	CD4	CSE
PRKCH	CD4	CSE
ZBTB1	CD4	CSE
RAC2	CD4	CSE
ZC3H7A	CD4	CSE
TPP1	CD4	CSE
PRKCB	CD4	CSE
CELF2	CD4	CSE
MGAT1	CD4	CSE
MTSS1	CD4	CSE
MGAT5	CD4	CSE
NBPF10	CD4	CSE
PRKCQ	CD4	CSE
TRABD2A	CD4	CSE
UCP2	CD4	CSE
CYTH4	CD4	CSE
SCML4	CD4	CSE
CHST11	CD4	CSE
VAMP2	CD4	CSE
NRM	CD4	CSE
ABI3	CD4	CSE
WIBG	CD4	CSE
RAD51L3-RFFL	CD4	CSE
BACH2	CD4	CSE
WIPF1	CD4	CSE
BOLA2	CD4	CSE
PITPNC1	CD4	CSE
ADD3	CD4	CSE
SLC6A6	CD4	CSE
ATF7IP	CD4	CSE
RAPGEF6	CD4	CSE
PPIL4	CD4	CSE
RAPGEF1	CD4	CSE
BCL6	CD4	CSE
PPP1R2	CD4	CSE
BHLHE40	CD4	CSE
MAP3K3	CD4	CSE
FMNL1	CD4	CSE
RORC	CD4	CSE
RORA	CD4	CSE
THRA	CD4	CSE
MBNL1	CD4	CSE
NUP210	CD4	CSE
ANKRD44	CD4	CSE
SPEF2	CD4	CSE
CDH23	CD4	CSE
BZRAP1	CD4	CSE
B4GALT1	CD4	CSE
PER1	CD4	CSE
LRRFIP1	CD4	CSE
ADCY7	CD4	CSE
INPP5D	CD4	CSE
RGS10	CD4	CSE
RUNX1	CD4	CSE
CD3E	CD4	CSE
ZBTB25	CD4	CSE
MED29	CD4	CSE
DOCK9	CD4	CSE
APBB1IP	CD4	CSE
AKNA	CD4	CSE
RRP8	CD4	CSE
GAPDH	CD4	CSE
MED26	CD4	CSE
CRTC3	CD4	CSE
2020-09-09	CD4	CSE
BCL2	CD4	CSE
C2orf89	CD4	CSE
KIAA0922	CD4	CSE
SKI	CD4	CSE
AEN	CD4	CSE
MAML2	CD4	CSE
UBAP2L	CD4	CSE
PPM1M	CD4	CSE
AFF1	CD4	CSE
DNAJB13	CD4	CSE
DNAJB12	CD4	CSE
PIK3IP1	CD4	CSE
ANXA11	CD4	CSE
HECA	CD4	CSE
NSMCE1	CD4	CSE
GRK5	CD4	CSE
PARP9	CD4	CSE
GIMAP5	CD4	CSE
PTPN6	CD4	CSE
TNFRSF1B	CD4	CSE
SH3BGRL3	CD4	CSE
TNFRSF1A	CD4	CSE
CDC14A	CD4	CSE
TBC1D14	CD4	CSE
AGFG2	CD4	CSE
PPP2R5C	CD4	CSE
ANAPC16	CD4	CSE
ILK	CD4	CSE
CD4	CD4	CSE
CD6	CD4	CSE
CCR6	CD4	CSE
ARRB1	CD4	CSE
PSTPIP1	CD4	CSE
BCR	CD4	CSE
CD79A	CD4	CSE
STAT4	CD4	CSE
SIK3	CD4	CSE
CD82	CD4	CSE
AK302694	CD4	CSE
APOLD1	CD4	CSE
TMSB4X	CD4	CSE
ICAM2	CD4	CSE
MARK2	CD4	CSE
CLEC16A	CD4	CSE
CTDSP2	CD4	CSE
LY6E	CD4	CSE
BC016143	CD4	CSE
DLEU1	CD4	CSE
TRA@	CD4	CSE
TRAC	CD4	CSE
DKFZP667J0810	CD4	CSE
IL16	CD4	CSE
CD247	CD4	CSE
STX16	CD4	CSE
ZMIZ1	CD4	CSE
GATAD2A	CD4	CSE
STIM1	CD4	CSE
STIM2	CD4	CSE
MAP4K4	CD4	CSE
CYFIP2	CD4	CSE
LIMK2	CD4	CSE
DIP2A	CD4	CSE
MPRIP	CD4	CSE
FOXO1	CD4	CSE
TCR-ALPHA	CD4	CSE
BCL9L	CD4	CSE
DAD1	CD4	CSE
LOC256021	CD4	CSE
SPTBN1	CD4	CSE
ANKRD11	CD4	CSE
KLF13	CD4	CSE
PLEKHF1	CD4	CSE
RGS3	CD4	CSE
MBP	CD4	CSE
RERE	CD4	CSE
ZBTB7B	CD4	CSE
MSI2	CD4	CSE
KIAA0247	CD4	CSE
TTC39C	CD4	CSE
PCNX	CD4	CSE
DUSP16	CD4	CSE
FAM53B	CD4	CSE
FMN1	CD4	CSE
G0S24	CD4	CSE
ZNF862	CD4	CSE
CASP8	CD4	CSE
ATXN1	CD4	CSE
M6PR	CD4	CSE
BCL2L1	CD4	CSE
LDLRAD4	CD4	CSE
ZYX	CD4	CSE
SMAP2	CD4	CSE
DENND2D	CD4	CSE
CCDC88C	CD4	CSE
INPP4B	CD4	CSE
INPP4A	CD4	CSE
MICAL2	CD4	CSE
ARHGAP26	CD4	CSE
ARHGAP25	CD4	CSE
PTP4A2	CD4	CSE
PPP1R16B	CD4	CSE
SLC26A11	CD4	CSE
MED15	CD4	CSE
ISCU	CD4	CSE
FLI1	CD4	CSE
VPS13D	CD4	CSE
ATP2B4	CD4	CSE
TNIK	CD4	CSE
ATP8B2	CD4	CSE
SUPT4H1	CD4	CSE
CYTIP	CD4	CSE
C10ORF105	CD4	CSE
SLC7A6	CD4	CSE
RASSF3	CD4	CSE
MACF1	CD4	CSE
RASSF5	CD4	CSE
ST3GAL1	CD4	CSE
DNM2	CD4	CSE
MAPKAPK3	CD4	CSE
ADRBK1	CD4	CSE
TMEM116	CD4	CSE
BC046497	CD4	CSE
CHD2	CD4	CSE
PREX1	CD4	CSE
CAP1	CD4	CSE
PIK3R1	CD4	CSE
GNG2	CD4	CSE
SPATA13	CD4	CSE
RAB7A	CD4	CSE
FAM102A	CD4	CSE
TRA	CD4	CSE
CDC25B	CD4	CSE
TTC9	CD4	CSE
TRD	CD4	CSE
OPTN	CD4	CSE
SART3	CD4	CSE
RHOG	CD4	CSE
RHOF	CD4	CSE
TMEM66	CD4	CSE
TNFAIP8	CD4	CSE
HMOX2	CD4	CSE
MAN1C1	CD4	CSE
DTX3L	CD4	CSE
FNBP1	CD4	CSE
EHD4	CD4	CSE
EHD1	CD4	CSE
NFATC1	CD4	CSE
CYTH1	CD4	CSE
NFATC3	CD4	CSE
IKZF1	CD4	CSE
IKZF3	CD4	CSE
SORL1	CD4	CSE
RAB8A	CD4	CSE
BTG1	CD4	CSE
TIAM1	CD4	CSE
TEC	CD4	CSE
PDCD1	CD4	CSE
PAQR8	CD4	CSE
LRRC8C	CD4	CSE
FAM49B	CD4	CSE
TMEM120B	CD4	CSE
ZFP36L1	CD4	CSE
ZFP36L2	CD4	CSE
GGA1	CD4	CSE
PLCD1	CD4	CSE
SYNE1	CD4	CSE
SYNE2	CD4	CSE
HNRNPUL1	CD4	CSE
SOS1	CD4	CSE
PLGRKT	CD4	CSE
PDE4DIP	CD4	CSE
PRR5L	CD4	CSE
ERN1	CD4	CSE
ISG20	CD4	CSE
COA1	CD4	CSE
HIVEP2	CD4	CSE
HIVEP3	CD4	CSE
OXNAD1	CD4	CSE
TCRA	CD4	CSE
RPS19	CD4	CSE
CAB39	CD4	CSE
HAX1	CD4	CSE
NEMF	CD4	CSE
BCL11B	CD4	CSE
HSPA1A	CD4	CSE
ELF1	CD4	CSE
HSPA1L	CD4	CSE
TXK	CD4	CSE
SLC9A3R1	CD4	CSE
TRAT1	CD4	CSE
DOK2	CD4	CSE
RFTN1	CD4	CSE
PXN	CD4	CSE
TG	CD4	CSE
DGKA	CD4	CSE
SH3KBP1	CD4	CSE
DGKD	CD4	CSE
TRAF1	CD4	CSE
DNMT3A	CD4	CSE
TRAF5	CD4	CSE
NEK7	CD4	CSE
SSSCA1	CD4	CSE
TNF	CD4	CSE
C10ORF54	CD4	CSE
SSBP3	CD4	CSE
PACS1	CD4	CSE
RASA2	CD4	CSE
FOXN3	CD4	CSE
SELL	CD4	CSE
BZRAP1-AS1	CD4	CSE
PTPRC	CD4	CSE
GNGT2	CD4	CSE
TBC1D10A	CD4	CSE
PGAP3	CD4	OSE
FGFR1OP2	CD4	OSE
RNF10	CD4	OSE
BTN2A1	CD4	OSE
IFNAR2	CD4	OSE
SRSF11	CD4	OSE
EMILIN2	CD4	OSE
OGDH	CD4	OSE
C21ORF91-OT1	CD4	OSE
GPR183	CD4	OSE
C6orf129	CD4	OSE
APBB1	CD4	OSE
PTGER2	CD4	OSE
PIK3CG	CD4	OSE
C14orf159	CD4	OSE
MEMO1	CD4	OSE
SPN	CD4	OSE
BC040914	CD4	OSE
SP110	CD4	OSE
LOC100506810	CD4	OSE
C3orf17	CD4	OSE
SIRPG	CD4	OSE
PLEC1	CD4	OSE
SLC45A4	CD4	OSE
CAPZA1	CD4	OSE
LOC100506801	CD4	OSE
GYPC	CD4	OSE
UBE4A	CD4	OSE
DBNL	CD4	OSE
TC2N	CD4	OSE
LITAF	CD4	OSE
PARP12	CD4	OSE
CLEC2D	CD4	OSE
ARHGAP17	CD4	OSE
ADTRP	CD4	OSE
CTBP1	CD4	OSE
TNFSF10	CD4	OSE
ZNF192	CD4	OSE
MX2	CD4	OSE
RC3H2	CD4	OSE
MLL5	CD4	OSE
SFXN1	CD4	OSE
SAMSN1	CD4	OSE
C14orf49	CD4	OSE
XPO1	CD4	OSE
CHCHD1	CD4	OSE
CDC2L5	CD4	OSE
SOX13	CD4	OSE
AHSA2	CD4	OSE
JAK1	CD4	OSE
SENP6	CD4	OSE
C8orf40	CD4	OSE
ZFP161	CD4	OSE
TFB2M	CD4	OSE
SAMD12	CD4	OSE
ZEB2	CD4	OSE
PSIP1	CD4	OSE
MGC39372	CD4	OSE
BCL2A1	CD4	OSE
DNAJC4	CD4	OSE
DNAJC2	CD4	OSE
TCIRG1	CD4	OSE
PRDM1	CD4	OSE
GPX7	CD4	OSE
SIRPB1	CD4	OSE
AX748230	CD4	OSE
GUSBP11	CD4	OSE
KLHL21	CD4	OSE
KIAA0427	CD4	OSE
TMEM80	CD4	OSE
LIN37	CD4	OSE
SMAD7	CD4	OSE
RAP1B	CD4	OSE
TLE4	CD4	OSE
MTIF3	CD4	OSE
NDUFV2	CD4	OSE
ITPRIP	CD4	OSE
FLJ10038	CD4	OSE
P2RY10	CD4	OSE
GIMAP1-GIMAP5	CD4	OSE
MKNK1	CD4	OSE
PTTG1	CD4	OSE
PARVG	CD4	OSE
C2orf18	CD4	OSE
MIR155HG	CD4	OSE
STYX	CD4	OSE
ZNF80	CD4	OSE
WEE1	CD4	OSE
FBXO32	CD4	OSE
RAB11FIP1	CD4	OSE
RAB33A	CD4	OSE
APOBEC3H	CD4	OSE
ARL10	CD4	OSE
UBIAD1	CD4	OSE
APOBEC3G	CD4	OSE
IL21R	CD4	OSE
FGL2	CD4	OSE
UBE2L3	CD4	OSE
ATP1A1	CD4	OSE
C16orf54	CD4	OSE
CDC42	CD4	OSE
RBM6	CD4	OSE
CHMP4B	CD4	OSE
PGLYRP2	CD4	OSE
ALOX5AP	CD4	OSE
AV8S2A1N1T	CD4	OSE
LOC100129269	CD4	OSE
BIN2	CD4	OSE
EPS15	CD4	OSE
ERCC6L2	CD4	OSE
CXCR3	CD4	OSE
PEA15	CD4	OSE
AK055803	CD4	OSE
APOL6	CD4	OSE
PSMC2	CD4	OSE
KLF9	CD4	OSE
ITGB1	CD4	OSE
CD47	CD4	OSE
IL10RB	CD4	OSE
BC038210	CD4	OSE
FGFR1OP	CD4	OSE
SASH3	CD4	OSE
PNP	CD4	OSE
SLU7	CD4	OSE
CYB5B	CD4	OSE
RABGGTB	CD4	OSE
PPP3CC	CD4	OSE
C9orf91	CD4	OSE
IDI1	CD4	OSE
PKM2	CD4	OSE
FAM60A	CD4	OSE
2020-03-04	CD4	OSE
AK056689	CD4	OSE
RCBTB2	CD4	OSE
RASAL3	CD4	OSE
USP20	CD4	OSE
LBR	CD4	OSE
FBXW4	CD4	OSE
NFE2L3	CD4	OSE
VOPP1	CD4	OSE
PRNP	CD4	OSE
PCF11	CD4	OSE
SLC12A7	CD4	OSE
PLXND1	CD4	OSE
LIPC	CD4	OSE
C17orf48	CD4	OSE
BAZ1A	CD4	OSE
SCAND2	CD4	OSE
YIF1B	CD4	OSE
EDEM3	CD4	OSE
TMEM229B	CD4	OSE
EDEM1	CD4	OSE
STK17B	CD4	OSE
CENPP	CD4	OSE
PTGES3	CD4	OSE
RFX1	CD4	OSE
C10orf128	CD4	OSE
GNG5	CD4	OSE
TMEM49	CD4	OSE
PLEKHA1	CD4	OSE
OBFC2A	CD4	OSE
CLEC2B	CD4	OSE
IL10RA	CD4	OSE
MSL2	CD4	OSE
CCL5	CD4	OSE
SERINC5	CD4	OSE
C9ORF102	CD4	OSE
STAM	CD4	OSE
CRADD	CD4	OSE
CYSLTR1	CD4	OSE
ADAR	CD4	OSE
GCC1	CD4	OSE
C11orf54	CD4	OSE
BX538249	CD4	OSE
TIFA	CD4	OSE
C3ORF17	CD4	OSE
KLRG1	CD4	OSE
MRFAP1	CD4	OSE
IRF2	CD4	OSE
SH3TC1	CD4	OSE
NSD1	CD4	OSE
KDM3A	CD4	OSE
CREBBP	CD4	OSE
CD74	CD4	OSE
ZNF239	CD4	OSE
AMPD3	CD4	OSE
UBL4A	CD4	OSE
RFC1	CD4	OSE
SH3BP2	CD4	OSE
TXNIP	CD4	OSE
SET	CD4	OSE
ZBTB17	CD4	OSE
FASTKD3	CD4	OSE
BTLA	CD4	OSE
DUSP10	CD4	OSE
WDR26	CD4	OSE
WDR27	CD4	OSE
CIB1	CD4	OSE
SLC35C2	CD4	OSE
LYSMD2	CD4	OSE
CLIC3	CD4	OSE
SEPHS1	CD4	OSE
KIAA0913	CD4	OSE
TMEM149	CD4	OSE
TRIT1	CD4	OSE
DLST	CD4	OSE
RNF149	CD4	OSE
PUM1	CD4	OSE
SMEK1	CD4	OSE
C18orf1	CD4	OSE
SLAMF6	CD4	OSE
FAM117B	CD4	OSE
RNF145	CD4	OSE
SAPS1	CD4	OSE
BC037918	CD4	OSE
NFYC	CD4	OSE
ZMAT3	CD4	OSE
C11ORF65	CD4	OSE
GAL3ST4	CD4	OSE
CNIH4	CD4	OSE
C6orf105	CD4	OSE
YWHAQ	CD4	OSE
SUPT3H	CD4	OSE
ARHGDIB	CD4	OSE
YWHAB	CD4	OSE
COPG	CD4	OSE
CDC42EP3	CD4	OSE
NINJ1	CD4	OSE
CARD11	CD4	OSE
UBE2H	CD4	OSE
MLL	CD4	OSE
MFSD6	CD4	OSE
KIAA0652	CD4	OSE
UCP2	CD4	OSE
PBX2	CD4	OSE
SLA	CD4	OSE
IFI44	CD4	OSE
ABI3	CD4	OSE
ROCK1	CD4	OSE
GPR132	CD4	OSE
SP100	CD4	OSE
CMKLR1	CD4	OSE
IMMT	CD4	OSE
PMAIP1	CD4	OSE
UBE2J1	CD4	OSE
ADD1	CD4	OSE
C7orf50	CD4	OSE
PPP1R3F	CD4	OSE
MAP3K8	CD4	OSE
IL12RB1	CD4	OSE
GSDMB	CD4	OSE
CCDC91	CD4	OSE
CBFA2T2	CD4	OSE
C9orf89	CD4	OSE
DMTF1	CD4	OSE
CTSB	CD4	OSE
CUL1	CD4	OSE
RNF138	CD4	OSE
C2ORF61	CD4	OSE
USP35	CD4	OSE
SLC15A4	CD4	OSE
ZNF526	CD4	OSE
ORMDL3	CD4	OSE
OXSR1	CD4	OSE
RAB43	CD4	OSE
FKBP1A	CD4	OSE
ZBTB24	CD4	OSE
RNF157-AS1	CD4	OSE
CNST	CD4	OSE
DOCK2	CD4	OSE
SP140	CD4	OSE
CRTC1	CD4	OSE
HELB	CD4	OSE
NDRG1	CD4	OSE
HSPE1-MOB4	CD4	OSE
LY86	CD4	OSE
KANSL3	CD4	OSE
UBAP2L	CD4	OSE
LOC100507557	CD4	OSE
HCP5	CD4	OSE
BC040833	CD4	OSE
MIER1	CD4	OSE
TMEM70	CD4	OSE
FNDC3A	CD4	OSE
B4GALT5	CD4	OSE
CTLA4	CD4	OSE
GBP2	CD4	OSE
GBP5	CD4	OSE
CCM2	CD4	OSE
UBA7	CD4	OSE
GRLF1	CD4	OSE
UBA3	CD4	OSE
GIMAP5	CD4	OSE
GBP4	CD4	OSE
C21ORF91	CD4	OSE
KRTAP12-3	CD4	OSE
UBE2M	CD4	OSE
KRTAP12-4	CD4	OSE
PRTFDC1	CD4	OSE
DSCR3	CD4	OSE
GLB1L	CD4	OSE
GPR171	CD4	OSE
HERC4	CD4	OSE
AP4B1-AS1	CD4	OSE
SGK223	CD4	OSE
SH2D1A	CD4	OSE
CD5	CD4	OSE
C12orf11	CD4	OSE
CD2	CD4	OSE
HADV36S1	CD4	OSE
AV4S1	CD4	OSE
GIMAP7	CD4	OSE
FOSL2	CD4	OSE
MEX3C	CD4	OSE
FTH1	CD4	OSE
DPM3	CD4	OSE
ZBED2	CD4	OSE
ITPRIPL1	CD4	OSE
ACSS1	CD4	OSE
RABGEF1	CD4	OSE
EFNA1	CD4	OSE
EIF2C2	CD4	OSE
LGALS8	CD4	OSE
GPR68	CD4	OSE
SP140L	CD4	OSE
NUP50	CD4	OSE
MYL12B	CD4	OSE
SNRK	CD4	OSE
RARRES3	CD4	OSE
CHURC1	CD4	OSE
LINC00578	CD4	OSE
ZMIZ2	CD4	OSE
TRNT1	CD4	OSE
EFHD2	CD4	OSE
UBE2B	CD4	OSE
DTX1	CD4	OSE
BAHD1	CD4	OSE
SNX5	CD4	OSE
FOXO3	CD4	OSE
CMAHP	CD4	OSE
NLRC5	CD4	OSE
GLTSCR1L	CD4	OSE
NLRC3	CD4	OSE
SEL1L3	CD4	OSE
HADV29S1	CD4	OSE
RNF170	CD4	OSE
FAS	CD4	OSE
BCLAF1	CD4	OSE
TGOLN2	CD4	OSE
GLT25D2	CD4	OSE
GAK	CD4	OSE
PI16	CD4	OSE
MALT1	CD4	OSE
WDFY2	CD4	OSE
ANXA1	CD4	OSE
PRAGMIN	CD4	OSE
TPST2	CD4	OSE
GIT2	CD4	OSE
C17orf68	CD4	OSE
LY9	CD4	OSE
MTPN	CD4	OSE
TMEM194B	CD4	OSE
PPP6R1	CD4	OSE
GTPBP8	CD4	OSE
MCM9	CD4	OSE
ARAP2	CD4	OSE
UPP1	CD4	OSE
MAP3K7IP2	CD4	OSE
C10orf104	CD4	OSE
CASP1	CD4	OSE
ACRC	CD4	OSE
C14orf143	CD4	OSE
BCL3	CD4	OSE
C14ORF182	CD4	OSE
FAM198A	CD4	OSE
KLHL25	CD4	OSE
FLJ45079	CD4	OSE
MFHAS1	CD4	OSE
GLG1	CD4	OSE
LYRM1	CD4	OSE
LINC00598	CD4	OSE
CD40LG	CD4	OSE
PLIN2	CD4	OSE
LOC100506190	CD4	OSE
GRK6	CD4	OSE
ZNF148	CD4	OSE
RSBN1	CD4	OSE
GNB2L1	CD4	OSE
MICAL1	CD4	OSE
SUSD4	CD4	OSE
SUSD3	CD4	OSE
PFAS	CD4	OSE
CD28	CD4	OSE
SCAMP2	CD4	OSE
MTM1	CD4	OSE
ALOX5	CD4	OSE
CD27	CD4	OSE
OASL	CD4	OSE
ZNF367	CD4	OSE
OSTF1	CD4	OSE
HCLS1	CD4	OSE
C7orf44	CD4	OSE
TSPAN5	CD4	OSE
FAM193A	CD4	OSE
C1orf38	CD4	OSE
ACSL5	CD4	OSE
RNF4	CD4	OSE
SIN3A	CD4	OSE
ELP3	CD4	OSE
BATF	CD4	OSE
TRIM38	CD4	OSE
TRAK2	CD4	OSE
RASSF3	CD4	OSE
NFKBIZ	CD4	OSE
MOBKL2C	CD4	OSE
C21orf29	CD4	OSE
CHD6	CD4	OSE
ASXL1	CD4	OSE
TMEM187	CD4	OSE
TMEM245	CD4	OSE
LOC729085	CD4	OSE
MYD88	CD4	OSE
DCHS1	CD4	OSE
C16orf62	CD4	OSE
FAM118A	CD4	OSE
ARPC2	CD4	OSE
SGTB	CD4	OSE
KIAA0040	CD4	OSE
LRMP	CD4	OSE
KIF3B	CD4	OSE
NPIPL2	CD4	OSE
TRIM41	CD4	OSE
GPC2	CD4	OSE
MPI	CD4	OSE
BC041007	CD4	OSE
ITM2A	CD4	OSE
ELOVL5	CD4	OSE
WDR67	CD4	OSE
ACTR3	CD4	OSE
RNF122	CD4	OSE
FNBP1	CD4	OSE
BTN3A2	CD4	OSE
FAM120A	CD4	OSE
ATP5L	CD4	OSE
RBM14-RBM4	CD4	OSE
NCOR1	CD4	OSE
RAB8B	CD4	OSE
RAG1AP1	CD4	OSE
MPZL3	CD4	OSE
TBK1	CD4	OSE
TRMT5	CD4	OSE
C11orf75	CD4	OSE
SACM1L	CD4	OSE
PHIP	CD4	OSE
NP	CD4	OSE
NFKB1	CD4	OSE
DQ658414	CD4	OSE
SEL1L	CD4	OSE
LRRC8A	CD4	OSE
ARL6IP5	CD4	OSE
BCOR	CD4	OSE
C1orf71	CD4	OSE
TRPS1	CD4	OSE
NUP210L	CD4	OSE
HIRA	CD4	OSE
KIAA0864	CD4	OSE
DAPP1	CD4	OSE
BRE	CD4	OSE
PPP1R21	CD4	OSE
KCTD2	CD4	OSE
C20orf72	CD4	OSE
C21orf63	CD4	OSE
ADAM10	CD4	OSE
MSN	CD4	OSE
PDE9A	CD4	OSE
APOB48R	CD4	OSE
ASAM	CD4	OSE
CECR1	CD4	OSE
UBASH3A	CD4	OSE
RAB35	CD4	OSE
LONRF1	CD4	OSE
CDR2	CD4	OSE
CPNE1	CD4	OSE
PCED1B-AS1	CD4	OSE
TATDN2	CD4	OSE
LDHB	CD4	OSE
ZNF410	CD4	OSE
NR3C2	CD4	OSE
GLIPR2	CD4	OSE
HOOK3	CD4	OSE
GTF2H1	CD4	OSE
OSTCL	CD4	OSE
EVI2B	CD4	OSE
RASA1	CD4	OSE
FAM63A	CD4	OSE
PLEKHG3	CD4	OSE
TXNDC15	CD4	OSE
TAB2	CD4	OSE
PTPRM	CD4	OSE
TBC1D10A	CD4	OSE
IFFO1	HSMM	CSE
PRKAG2	HSMM	CSE
JPH2	HSMM	CSE
HIPK2	HSMM	CSE
HIPK1	HSMM	CSE
UQCC	HSMM	CSE
SMG6	HSMM	CSE
BLOC1S1	HSMM	CSE
CDC73	HSMM	CSE
ZNF703	HSMM	CSE
SYS1	HSMM	CSE
APBB2	HSMM	CSE
CLASP1	HSMM	CSE
VAC14	HSMM	CSE
ARHGEF12	HSMM	CSE
DIAPH1	HSMM	CSE
DYSF	HSMM	CSE
CAMTA1	HSMM	CSE
BCAT1	HSMM	CSE
FXR2	HSMM	CSE
GALNT15	HSMM	CSE
SMARCD3	HSMM	CSE
PCDHGC5	HSMM	CSE
MYL12B	HSMM	CSE
FKBP5	HSMM	CSE
CCND1	HSMM	CSE
GM2A	HSMM	CSE
ENC1	HSMM	CSE
ARHGAP10	HSMM	CSE
CTBP2	HSMM	CSE
MMP14	HSMM	CSE
LOC100505718	HSMM	CSE
NUAK1	HSMM	CSE
EVC	HSMM	CSE
MYO18B	HSMM	CSE
SERPINE1	HSMM	CSE
PHLDA3	HSMM	CSE
MYBPH	HSMM	CSE
BACH2	HSMM	CSE
KCNMA1	HSMM	CSE
FBXL13	HSMM	CSE
NF2	HSMM	CSE
MAP1LC3B	HSMM	CSE
PDLIM4	HSMM	CSE
C7ORF10	HSMM	CSE
DST	HSMM	CSE
KCNQ5	HSMM	CSE
HOXC11	HSMM	CSE
HOXC10	HSMM	CSE
COL4A2	HSMM	CSE
FTO	HSMM	CSE
ZEB2	HSMM	CSE
KIAA1949	HSMM	CSE
PTGER4	HSMM	CSE
FBXO31	HSMM	CSE
FLNC	HSMM	CSE
FOXC2	HSMM	CSE
ATXN1	HSMM	CSE
LETM2	HSMM	CSE
SHROOM3	HSMM	CSE
AKAP13	HSMM	CSE
PARK2	HSMM	CSE
RGMB	HSMM	CSE
PSD3	HSMM	CSE
NEDD4	HSMM	CSE
NR2F2	HSMM	CSE
SPARC	HSMM	CSE
GALNT2	HSMM	CSE
ELMSAN1	HSMM	CSE
LINC00478	HSMM	CSE
CCBE1	HSMM	CSE
LEPR	HSMM	CSE
NREP	HSMM	CSE
C5ORF56	HSMM	CSE
BC089451	HSMM	CSE
FAIM2	HSMM	CSE
ARID5B	HSMM	CSE
MPRIP	HSMM	CSE
TBCD	HSMM	CSE
ADARB1	HSMM	CSE
NTM	HSMM	CSE
HOXA10-HOXA9	HSMM	CSE
CXXC5	HSMM	CSE
MYF5	HSMM	CSE
MYF6	HSMM	CSE
ERC1	HSMM	CSE
IGF1R	HSMM	CSE
SRBD1	HSMM	CSE
CHAF1A	HSMM	CSE
TTC7A	HSMM	CSE
MITF	HSMM	CSE
AFAP1	HSMM	CSE
MYOF	HSMM	CSE
RPTOR	HSMM	CSE
HERPUD1	HSMM	CSE
B3GALT2	HSMM	CSE
RDH5	HSMM	CSE
TM4SF4	HSMM	CSE
ST5	HSMM	CSE
KLF3	HSMM	CSE
SIPA1L1	HSMM	CSE
SIPA1L3	HSMM	CSE
ITGB5	HSMM	CSE
LTBP2	HSMM	CSE
ITGB6	HSMM	CSE
RTN4	HSMM	CSE
QKI	HSMM	CSE
FBN1	HSMM	CSE
UNQ6975	HSMM	CSE
NRP1	HSMM	CSE
NRP2	HSMM	CSE
BNC2	HSMM	CSE
DKK3	HSMM	CSE
DKK1	HSMM	CSE
RND3	HSMM	CSE
MAP3K14	HSMM	CSE
ABLIM1	HSMM	CSE
LIF	HSMM	CSE
IQCJ-SCHIP1	HSMM	CSE
HPS4	HSMM	CSE
2020-03-03	HSMM	CSE
DAB2	HSMM	CSE
RASAL2	HSMM	CSE
CLSTN2	HSMM	CSE
RARA	HSMM	CSE
ADAMTS4	HSMM	CSE
ADAMTS6	HSMM	CSE
ADAMTS2	HSMM	CSE
NFE2L1	HSMM	CSE
ARHGEF2	HSMM	CSE
GNG12	HSMM	CSE
LIPA	HSMM	CSE
HPCAL1	HSMM	CSE
EXT1	HSMM	CSE
DAAM2	HSMM	CSE
SSH1	HSMM	CSE
SNAI2	HSMM	CSE
KIRREL3	HSMM	CSE
TUFT1	HSMM	CSE
SLX4IP	HSMM	CSE
SYNPO2	HSMM	CSE
DDAH1	HSMM	CSE
STARD13	HSMM	CSE
TCF7L1	HSMM	CSE
ANXA2	HSMM	CSE
SCHIP1	HSMM	CSE
TRIB2	HSMM	CSE
LINC00607	HSMM	CSE
C19orf61	HSMM	CSE
LAYN	HSMM	CSE
PPP2R4	HSMM	CSE
MKL1	HSMM	CSE
NCOR2	HSMM	CSE
SF3A2	HSMM	CSE
FAM129B	HSMM	CSE
C10orf54	HSMM	CSE
TNS1	HSMM	CSE
ITGBL1	HSMM	CSE
TXNRD2	HSMM	CSE
TCF4	HSMM	CSE
SMYD4	HSMM	CSE
HOXA-AS4	HSMM	CSE
PHLDB2	HSMM	CSE
BCAR3	HSMM	CSE
PNKD	HSMM	CSE
SH3TC2	HSMM	CSE
BTD	HSMM	CSE
SNX29	HSMM	CSE
SHISA9	HSMM	CSE
NUTF2	HSMM	CSE
PDGFRB	HSMM	CSE
PDGFRA	HSMM	CSE
TMEM136	HSMM	CSE
FILIP1L	HSMM	CSE
CIRBP	HSMM	CSE
SPRY2	HSMM	CSE
SGCA	HSMM	CSE
STXBP6	HSMM	CSE
SAMD4A	HSMM	CSE
AX747619	HSMM	CSE
C7orf10	HSMM	CSE
ALCAM	HSMM	CSE
TPM1	HSMM	CSE
CFLAR	HSMM	CSE
VGLL3	HSMM	CSE
DOT1L	HSMM	CSE
VGLL4	HSMM	CSE
TNFSF4	HSMM	CSE
TRIO	HSMM	CSE
DOCK1	HSMM	CSE
COL25A1	HSMM	CSE
SH3RF3	HSMM	CSE
MIR100HG	HSMM	CSE
TXN2	HSMM	CSE
SND1	HSMM	CSE
UHRF1	HSMM	CSE
TNIP1	HSMM	CSE
LRRFIP1	HSMM	CSE
IRS1	HSMM	CSE
ZFP36	HSMM	CSE
TRAM2	HSMM	CSE
CDK6	HSMM	CSE
SH3PXD2A	HSMM	CSE
HOXA9	HSMM	CSE
TGFB2	HSMM	CSE
PTK7	HSMM	CSE
USP2	HSMM	CSE
MGLL	HSMM	CSE
DAGLB	HSMM	CSE
SORBS2	HSMM	CSE
LOXL2	HSMM	CSE
XRCC5	HSMM	CSE
FYN	HSMM	CSE
ANK3	HSMM	CSE
NOD1	HSMM	CSE
MED15	HSMM	CSE
TNNI1	HSMM	CSE
PACSIN2	HSMM	CSE
PRKCH	HSMM	CSE
CDC42EP3	HSMM	CSE
ATP10A	HSMM	CSE
NINJ2	HSMM	CSE
PRKCE	HSMM	CSE
TANC2	HSMM	CSE
EBF3	HSMM	CSE
LMNA	HSMM	CSE
CALD1	HSMM	CSE
TJAP1	HSMM	CSE
COL5A2	HSMM	CSE
BCL6	HSMM	CSE
NRM	HSMM	CSE
TBC1D22A	HSMM	CSE
SSR3	HSMM	CSE
TGFBI	HSMM	CSE
BOLA2	HSMM	CSE
TGIF1	HSMM	CSE
CD34	HSMM	CSE
ERGIC1	HSMM	CSE
RAPGEF1	HSMM	CSE
C7orf58	HSMM	CSE
CAV1	HSMM	CSE
PHLPP1	HSMM	CSE
BHLHE40	HSMM	CSE
MAP3K5	HSMM	CSE
IRF2BP2	HSMM	CSE
INHBA	HSMM	CSE
MARCKS	HSMM	CSE
MBNL2	HSMM	CSE
ZMYND8	HSMM	CSE
CREB5	HSMM	CSE
CDH23	HSMM	CSE
PER1	HSMM	CSE
FLRT2	HSMM	CSE
SLC25A25	HSMM	CSE
ACOT7	HSMM	CSE
ROR1	HSMM	CSE
INPP5K	HSMM	CSE
MYLK	HSMM	CSE
TCF7L2	HSMM	CSE
PTPN14	HSMM	CSE
TTC15	HSMM	CSE
RUNX1	HSMM	CSE
AMMECR1	HSMM	CSE
ZBTB20	HSMM	CSE
RNF216	HSMM	CSE
LOC100616530	HSMM	CSE
MED29	HSMM	CSE
DOCK9	HSMM	CSE
DMD	HSMM	CSE
HSPG2	HSMM	CSE
GAPDH	HSMM	CSE
2020-09-09	HSMM	CSE
ZFP91	HSMM	CSE
PITPNA	HSMM	CSE
JUB	HSMM	CSE
PPM1F	HSMM	CSE
MAML2	HSMM	CSE
ARHGEF28	HSMM	CSE
VPS37B	HSMM	CSE
DNAJB12	HSMM	CSE
FNDC3B	HSMM	CSE
GSN	HSMM	CSE
THADA	HSMM	CSE
PLCB4	HSMM	CSE
MAN2A1	HSMM	CSE
PAPD5	HSMM	CSE
LAMC2	HSMM	CSE
PCDHGA3	HSMM	CSE
PCDHGA1	HSMM	CSE
PKNOX2	HSMM	CSE
LPAR1	HSMM	CSE
RBFOX2	HSMM	CSE
ATOX1	HSMM	CSE
TNFRSF1A	HSMM	CSE
NNMT	HSMM	CSE
CPED1	HSMM	CSE
SYN3	HSMM	CSE
DPF3	HSMM	CSE
SEC14L2	HSMM	CSE
MYO1D	HSMM	CSE
MYO1B	HSMM	CSE
PCDHGA2	HSMM	CSE
SIX2	HSMM	CSE
CCR7	HSMM	CSE
NPHP3-AS1	HSMM	CSE
SH3GL1	HSMM	CSE
SIK3	HSMM	CSE
CD81	HSMM	CSE
CD82	HSMM	CSE
HOXA11	HSMM	CSE
HOXA10	HSMM	CSE
FHL2	HSMM	CSE
WBP1L	HSMM	CSE
PCDHGA4	HSMM	CSE
FOSL2	HSMM	CSE
NMNAT2	HSMM	CSE
CTDSPL	HSMM	CSE
NEMF	HSMM	CSE
MTSS1L	HSMM	CSE
EFNA5	HSMM	CSE
PHC2	HSMM	CSE
CD68	HSMM	CSE
LRP1	HSMM	CSE
NEAT1	HSMM	CSE
KCNJ6	HSMM	CSE
MYL12A	HSMM	CSE
PLXNA2	HSMM	CSE
PLXNA1	HSMM	CSE
RUSC2	HSMM	CSE
PALLD	HSMM	CSE
LIMS1	HSMM	CSE
TMTC1	HSMM	CSE
COL1A1	HSMM	CSE
AVPI1	HSMM	CSE
PDE4D	HSMM	CSE
ASAP1	HSMM	CSE
ASAP2	HSMM	CSE
MYO10	HSMM	CSE
CDH11	HSMM	CSE
CDH13	HSMM	CSE
ANTXR1	HSMM	CSE
MAP4K4	HSMM	CSE
SNTB1	HSMM	CSE
JARID2	HSMM	CSE
MAP2K3	HSMM	CSE
CORO1C	HSMM	CSE
RBMS3	HSMM	CSE
TEAD1	HSMM	CSE
SPTBN1	HSMM	CSE
ANKRD11	HSMM	CSE
CBR4	HSMM	CSE
GDF5	HSMM	CSE
DPP9	HSMM	CSE
NRG1	HSMM	CSE
MBP	HSMM	CSE
TSC22D3	HSMM	CSE
HS3ST3B1	HSMM	CSE
DNAJB5	HSMM	CSE
MSI2	HSMM	CSE
FAM53B	HSMM	CSE
TMBIM1	HSMM	CSE
G0S24	HSMM	CSE
NDUFS2	HSMM	CSE
PRUNE2	HSMM	CSE
TOM1L2	HSMM	CSE
LOC728730	HSMM	CSE
CRIM1	HSMM	CSE
BCL2L1	HSMM	CSE
PLK2	HSMM	CSE
TRMT61A	HSMM	CSE
PCDHGB2	HSMM	CSE
PCDHGB1	HSMM	CSE
S100A10	HSMM	CSE
RREB1	HSMM	CSE
AHDC1	HSMM	CSE
TRAF3IP2-AS1	HSMM	CSE
NDST1	HSMM	CSE
ANAPC16	HSMM	CSE
SOX15	HSMM	CSE
INPP4B	HSMM	CSE
WHSC1L1	HSMM	CSE
NAV1	HSMM	CSE
ARHGAP22	HSMM	CSE
MICAL2	HSMM	CSE
NAV2	HSMM	CSE
CAPN2	HSMM	CSE
ARHGAP24	HSMM	CSE
MYC	HSMM	CSE
2020-09-11	HSMM	CSE
DOK7	HSMM	CSE
HHAT	HSMM	CSE
ZNF365	HSMM	CSE
TSPAN2	HSMM	CSE
GIPC2	HSMM	CSE
TSPAN9	HSMM	CSE
IP6K3	HSMM	CSE
SGMS1	HSMM	CSE
CCDC80	HSMM	CSE
CCNY	HSMM	CSE
MICAL3	HSMM	CSE
FAT1	HSMM	CSE
STC2	HSMM	CSE
PXDN	HSMM	CSE
HOXC9	HSMM	CSE
GLIS3	HSMM	CSE
MACF1	HSMM	CSE
FMN1	HSMM	CSE
RASSF4	HSMM	CSE
LINC00882	HSMM	CSE
CHD2	HSMM	CSE
CDV3	HSMM	CSE
KCNJ15	HSMM	CSE
PLEKHJ1	HSMM	CSE
MNT	HSMM	CSE
THBS1	HSMM	CSE
GRAMD3	HSMM	CSE
ZBTB38	HSMM	CSE
DIRC3	HSMM	CSE
MRPS28	HSMM	CSE
SH2D6	HSMM	CSE
PVT1	HSMM	CSE
VCL	HSMM	CSE
HSF2BP	HSMM	CSE
EFHC1	HSMM	CSE
ITPR1	HSMM	CSE
CMSS1	HSMM	CSE
TANC1	HSMM	CSE
LRCH1	HSMM	CSE
PKM2	HSMM	CSE
CLDN11	HSMM	CSE
CCDC109A	HSMM	CSE
FJX1	HSMM	CSE
EHD1	HSMM	CSE
RAD51L1	HSMM	CSE
SORCS3	HSMM	CSE
TENM2	HSMM	CSE
FOXP1	HSMM	CSE
ABL1	HSMM	CSE
NCAM1	HSMM	CSE
HEYL	HSMM	CSE
CGN	HSMM	CSE
TBC1D1	HSMM	CSE
ZNF622	HSMM	CSE
CITED2	HSMM	CSE
SLC7A5	HSMM	CSE
FAM49A	HSMM	CSE
PCDH9	HSMM	CSE
ATP8A2	HSMM	CSE
ZFP36L1	HSMM	CSE
ZFP36L2	HSMM	CSE
SLC8A1	HSMM	CSE
TPD52	HSMM	CSE
SYNE1	HSMM	CSE
ANKS1A	HSMM	CSE
GOPC	HSMM	CSE
FHOD3	HSMM	CSE
WWTR1	HSMM	CSE
TACC1	HSMM	CSE
TACC2	HSMM	CSE
PLGRKT	HSMM	CSE
ID3	HSMM	CSE
STOML1	HSMM	CSE
PDE4DIP	HSMM	CSE
EMP1	HSMM	CSE
TIMM22	HSMM	CSE
HIVEP2	HSMM	CSE
HIVEP3	HSMM	CSE
OLFML3	HSMM	CSE
LPXN	HSMM	CSE
ARL3	HSMM	CSE
JUNB	HSMM	CSE
ADAM12	HSMM	CSE
ZC3H12A	HSMM	CSE
CREB3L2	HSMM	CSE
AVL9	HSMM	CSE
SLC8A1-AS1	HSMM	CSE
PLOD2	HSMM	CSE
HS3ST3A1	HSMM	CSE
PLCXD2	HSMM	CSE
CADPS	HSMM	CSE
C7ORF73	HSMM	CSE
RFTN1	HSMM	CSE
LYPD6B	HSMM	CSE
DAP	HSMM	CSE
PXN	HSMM	CSE
COL8A1	HSMM	CSE
PDGFC	HSMM	CSE
MPDU1	HSMM	CSE
GPC6	HSMM	CSE
PLEKHG2	HSMM	CSE
NFIB	HSMM	CSE
ACTN1	HSMM	CSE
RPL26L1	HSMM	CSE
PTPRQ	HSMM	CSE
ACTN4	HSMM	CSE
CHD9	HSMM	CSE
PTPRG	HSMM	CSE
NEDD4L	HSMM	CSE
CREB3L1	HSMM	CSE
SERPINH1	HSMM	CSE
RNF11	HSMM	OSE
PPAP2A	HSMM	OSE
HSPA4	HSMM	OSE
TMCO1	HSMM	OSE
STK16	HSMM	OSE
LAPTM5	HSMM	OSE
LOC100506190	HSMM	OSE
OGDH	HSMM	OSE
SQRDL	HSMM	OSE
DRAP1	HSMM	OSE
LMBRD2	HSMM	OSE
WEE1	HSMM	OSE
C2CD3	HSMM	OSE
SLC38A4	HSMM	OSE
PLEC1	HSMM	OSE
LOC100131496	HSMM	OSE
U80770	HSMM	OSE
IWS1	HSMM	OSE
IQCK	HSMM	OSE
KIAA0774	HSMM	OSE
TPCN1	HSMM	OSE
SNAP23	HSMM	OSE
TEX2	HSMM	OSE
ARHGAP17	HSMM	OSE
POP1	HSMM	OSE
YBX3	HSMM	OSE
C10orf26	HSMM	OSE
UGCG	HSMM	OSE
IL21R	HSMM	OSE
ELAVL2	HSMM	OSE
DSTYK	HSMM	OSE
NUAK2	HSMM	OSE
UBE2D3	HSMM	OSE
RIT1	HSMM	OSE
C14orf43	HSMM	OSE
PUM1	HSMM	OSE
MLL5	HSMM	OSE
CHIC2	HSMM	OSE
CHCHD1	HSMM	OSE
LINC00689	HSMM	OSE
CCDC50	HSMM	OSE
TMEM123	HSMM	OSE
PDLIM3	HSMM	OSE
HOXB2	HSMM	OSE
C8orf40	HSMM	OSE
HOXC11	HSMM	OSE
CHST3	HSMM	OSE
CHST7	HSMM	OSE
C5orf13	HSMM	OSE
ZDHHC7	HSMM	OSE
BC034940	HSMM	OSE
FBXO32	HSMM	OSE
MYH10	HSMM	OSE
BC047609	HSMM	OSE
SMAD7	HSMM	OSE
LMF1	HSMM	OSE
TLE4	HSMM	OSE
SLC4A2	HSMM	OSE
TRIM55	HSMM	OSE
GLS	HSMM	OSE
HTRA1	HSMM	OSE
CYP1B1-AS1	HSMM	OSE
SDPR	HSMM	OSE
ARF1	HSMM	OSE
LOC339975	HSMM	OSE
CKS1B	HSMM	OSE
ZFHX4-AS1	HSMM	OSE
TOM1	HSMM	OSE
C17orf80	HSMM	OSE
ADCK4	HSMM	OSE
KIAA0226	HSMM	OSE
NREP-AS1	HSMM	OSE
LOC399815	HSMM	OSE
TNKS1BP1	HSMM	OSE
PRKAR1B	HSMM	OSE
LOC100506810	HSMM	OSE
LASP1	HSMM	OSE
YAP1	HSMM	OSE
ZFYVE26	HSMM	OSE
ARID5A	HSMM	OSE
LMO3	HSMM	OSE
NTN4	HSMM	OSE
LMCD1	HSMM	OSE
ATP1A1	HSMM	OSE
PBRM1	HSMM	OSE
MME	HSMM	OSE
PRKD1	HSMM	OSE
RBM6	HSMM	OSE
B3GALT5	HSMM	OSE
TNFAIP1	HSMM	OSE
EGFR	HSMM	OSE
CPEB2	HSMM	OSE
ALOX5AP	HSMM	OSE
EPS8	HSMM	OSE
SLC38A1	HSMM	OSE
HERPUD2	HSMM	OSE
PGD	HSMM	OSE
TOB2	HSMM	OSE
RBM24	HSMM	OSE
WDR51A	HSMM	OSE
KLF7	HSMM	OSE
CLIP4	HSMM	OSE
ITGB1	HSMM	OSE
LOC554174	HSMM	OSE
ALDH3B1	HSMM	OSE
CYR61	HSMM	OSE
CD44	HSMM	OSE
HERPUD1	HSMM	OSE
CUGBP2	HSMM	OSE
NAF1	HSMM	OSE
EIF4E2	HSMM	OSE
BNC1	HSMM	OSE
NCK2	HSMM	OSE
CALU	HSMM	OSE
SLC1A7	HSMM	OSE
2020-12-01	HSMM	OSE
SLC1A3	HSMM	OSE
CRAMP1L	HSMM	OSE
2020-03-04	HSMM	OSE
RCBTB2	HSMM	OSE
PKP1	HSMM	OSE
FBLN2	HSMM	OSE
FBLN7	HSMM	OSE
B3GNT5	HSMM	OSE
C20orf94	HSMM	OSE
PGCP	HSMM	OSE
POPDC3	HSMM	OSE
COTL1	HSMM	OSE
BC038188	HSMM	OSE
PLXND1	HSMM	OSE
HDGF	HSMM	OSE
SPIN1	HSMM	OSE
DPY19L1P1	HSMM	OSE
CRISPLD2	HSMM	OSE
LIPC	HSMM	OSE
DAAM1	HSMM	OSE
MURC	HSMM	OSE
ATP1B1	HSMM	OSE
C17orf101	HSMM	OSE
STK17B	HSMM	OSE
PTTG1IP	HSMM	OSE
ACCN1	HSMM	OSE
FN1	HSMM	OSE
ARID1A	HSMM	OSE
LOC100131564	HSMM	OSE
TMEM49	HSMM	OSE
PAK1	HSMM	OSE
FAM24B	HSMM	OSE
BX648502	HSMM	OSE
HEATR6	HSMM	OSE
NGF	HSMM	OSE
PDXK	HSMM	OSE
SNX5	HSMM	OSE
SERINC5	HSMM	OSE
METRNL	HSMM	OSE
ZNF592	HSMM	OSE
MIR3619	HSMM	OSE
MED1	HSMM	OSE
PET112L	HSMM	OSE
STAM	HSMM	OSE
CEP97	HSMM	OSE
DQ591785	HSMM	OSE
C21orf7	HSMM	OSE
ADAMTSL1	HSMM	OSE
LAYN	HSMM	OSE
ADAR	HSMM	OSE
CSRNP1	HSMM	OSE
TULP4	HSMM	OSE
FTSJ1	HSMM	OSE
ITPKC	HSMM	OSE
TRAF3IP2	HSMM	OSE
SNHG3	HSMM	OSE
ENG	HSMM	OSE
FIGN	HSMM	OSE
AK092087	HSMM	OSE
NUDT5	HSMM	OSE
UBE2E2	HSMM	OSE
SLFN5	HSMM	OSE
RNF217	HSMM	OSE
IRF2	HSMM	OSE
EGLN1	HSMM	OSE
BC043580	HSMM	OSE
LINC00511	HSMM	OSE
TRIM9	HSMM	OSE
PFN1	HSMM	OSE
TMEM217	HSMM	OSE
DMWD	HSMM	OSE
RALA	HSMM	OSE
GAS6	HSMM	OSE
ZNF238	HSMM	OSE
MIRLET7BHG	HSMM	OSE
TMEM138	HSMM	OSE
RFC2	HSMM	OSE
TMSB10	HSMM	OSE
MAGT1	HSMM	OSE
MALAT1	HSMM	OSE
TMEM150A	HSMM	OSE
IFT140	HSMM	OSE
ZBTB17	HSMM	OSE
FLJ32810	HSMM	OSE
CSF1R	HSMM	OSE
WDR26	HSMM	OSE
TBX15	HSMM	OSE
DNMBP	HSMM	OSE
ZNF438	HSMM	OSE
CDCP1	HSMM	OSE
FGD4	HSMM	OSE
NR3A1	HSMM	OSE
ENO3	HSMM	OSE
LOC284751	HSMM	OSE
TJP1	HSMM	OSE
LRRFIP2	HSMM	OSE
LOC100507156	HSMM	OSE
SHOC2	HSMM	OSE
RNF145	HSMM	OSE
AMOTL2	HSMM	OSE
KTN1	HSMM	OSE
TCEB2	HSMM	OSE
MSH5	HSMM	OSE
MCL1	HSMM	OSE
VSTM4	HSMM	OSE
CDKN2C	HSMM	OSE
C6orf105	HSMM	OSE
SUPT3H	HSMM	OSE
DVL3	HSMM	OSE
ETS1	HSMM	OSE
FAM125B	HSMM	OSE
C3orf26	HSMM	OSE
ZBTB4	HSMM	OSE
RUFY3	HSMM	OSE
MGAT2	HSMM	OSE
AK297683	HSMM	OSE
KBTBD10	HSMM	OSE
PDCD1LG2	HSMM	OSE
TUBA4B	HSMM	OSE
SLA	HSMM	OSE
CHST11	HSMM	OSE
AK125001	HSMM	OSE
VAMP5	HSMM	OSE
FEZ2	HSMM	OSE
NRIP1	HSMM	OSE
ZNF655	HSMM	OSE
PTCH1	HSMM	OSE
KLHL26	HSMM	OSE
MUSK	HSMM	OSE
ADD3	HSMM	OSE
MYL4	HSMM	OSE
RAPGEF2	HSMM	OSE
CAV3	HSMM	OSE
AXL	HSMM	OSE
CPPED1	HSMM	OSE
CALM2	HSMM	OSE
GADD45A	HSMM	OSE
TRIM16	HSMM	OSE
MAP3K7	HSMM	OSE
BC040833	HSMM	OSE
SETD2	HSMM	OSE
SLC15A4	HSMM	OSE
BRD3	HSMM	OSE
XAF1	HSMM	OSE
CNN3	HSMM	OSE
PTPN12	HSMM	OSE
RNF181	HSMM	OSE
ZFAND5	HSMM	OSE
RAI14	HSMM	OSE
RUNX2	HSMM	OSE
MAFK	HSMM	OSE
LOC152225	HSMM	OSE
ZBTB22	HSMM	OSE
UBE2CBP	HSMM	OSE
LINC00333	HSMM	OSE
HIF1A	HSMM	OSE
MED26	HSMM	OSE
SLC31A2	HSMM	OSE
FAM13C	HSMM	OSE
HOXB-AS1	HSMM	OSE
SKI	HSMM	OSE
XRCC4	HSMM	OSE
LINC00936	HSMM	OSE
DAXX	HSMM	OSE
FAM196A	HSMM	OSE
PCNXL4	HSMM	OSE
SYT11	HSMM	OSE
ANXA11	HSMM	OSE
FNDC3A	HSMM	OSE
B4GALT5	HSMM	OSE
MIER1	HSMM	OSE
TSHZ1	HSMM	OSE
ASB1	HSMM	OSE
UBA3	HSMM	OSE
FAM38A	HSMM	OSE
LAMC1	HSMM	OSE
UBE2H	HSMM	OSE
UBE2M	HSMM	OSE
DDR2	HSMM	OSE
MRPS24	HSMM	OSE
CDC14B	HSMM	OSE
GLB1L	HSMM	OSE
UNC84B	HSMM	OSE
UNC84A	HSMM	OSE
AL050132	HSMM	OSE
ACTC1	HSMM	OSE
MYO1C	HSMM	OSE
KIAA0652	HSMM	OSE
RPL36AL	HSMM	OSE
RAF1	HSMM	OSE
LOC553103	HSMM	OSE
LINC00598	HSMM	OSE
CD81	HSMM	OSE
TMCC3	HSMM	OSE
RAB22A	HSMM	OSE
PRDX6	HSMM	OSE
FTH1	HSMM	OSE
H2AFY	HSMM	OSE
ITPRIPL2	HSMM	OSE
FAM214A	HSMM	OSE
RABGEF1	HSMM	OSE
APPL2	HSMM	OSE
LOC100049716	HSMM	OSE
NT5DC3	HSMM	OSE
FSCN1	HSMM	OSE
MAEA	HSMM	OSE
AKIRIN2	HSMM	OSE
GALNT18	HSMM	OSE
LINC00578	HSMM	OSE
AGPAT5	HSMM	OSE
AF279780	HSMM	OSE
C14orf4	HSMM	OSE
ASAP3	HSMM	OSE
KIAA0406	HSMM	OSE
PPP2R1B	HSMM	OSE
CYFIP1	HSMM	OSE
AAGAB	HSMM	OSE
LIMK1	HSMM	OSE
FOXO3	HSMM	OSE
KLF13	HSMM	OSE
FAM180A	HSMM	OSE
THUMPD2	HSMM	OSE
BRI3	HSMM	OSE
GLT8D4	HSMM	OSE
SEC31A	HSMM	OSE
NT5C2	HSMM	OSE
MID1IP1	HSMM	OSE
ANXA1	HSMM	OSE
URGCP-MRPS24	HSMM	OSE
TSC22D2	HSMM	OSE
ANXA5	HSMM	OSE
MIR548Q	HSMM	OSE
KMT2E	HSMM	OSE
LPHN2	HSMM	OSE
C17orf68	HSMM	OSE
LRCH3	HSMM	OSE
HSPB8	HSMM	OSE
PIGT	HSMM	OSE
IL1RAP	HSMM	OSE
DUSP10	HSMM	OSE
KIAA0913	HSMM	OSE
ZFHX4	HSMM	OSE
PURB	HSMM	OSE
TOM1L1	HSMM	OSE
AY769439	HSMM	OSE
C14ORF182	HSMM	OSE
FOXN3	HSMM	OSE
AX748195	HSMM	OSE
TM2D2	HSMM	OSE
GSR	HSMM	OSE
BOK-AS1	HSMM	OSE
LYRM1	HSMM	OSE
CHMP2A	HSMM	OSE
LOC100507557	HSMM	OSE
A2BP1	HSMM	OSE
FAM24B-CUZD1	HSMM	OSE
ITSN1	HSMM	OSE
ZNF668	HSMM	OSE
C1ORF198	HSMM	OSE
GOLGA4	HSMM	OSE
ARHGAP29	HSMM	OSE
CD28	HSMM	OSE
SCAMP2	HSMM	OSE
PRRC2B	HSMM	OSE
RSPRY1	HSMM	OSE
ZNF367	HSMM	OSE
ZNF366	HSMM	OSE
C7orf44	HSMM	OSE
TSPAN5	HSMM	OSE
SEMA7A	HSMM	OSE
CHST15	HSMM	OSE
FAM193B	HSMM	OSE
UBR4	HSMM	OSE
MLYCD	HSMM	OSE
KCTD10	HSMM	OSE
FLJ37453	HSMM	OSE
DR1	HSMM	OSE
ROBO4	HSMM	OSE
ZADH2	HSMM	OSE
ATP8B1	HSMM	OSE
LINC00536	HSMM	OSE
TRIM38	HSMM	OSE
HSPB2-C11ORF52	HSMM	OSE
SLC7A1	HSMM	OSE
SLC25A37	HSMM	OSE
DEK	HSMM	OSE
C9orf3	HSMM	OSE
LOC100216545	HSMM	OSE
ADAMTS18	HSMM	OSE
CSDA	HSMM	OSE
IL1R1	HSMM	OSE
FAM200B	HSMM	OSE
PLAC1	HSMM	OSE
C5orf62	HSMM	OSE
LOXL1-AS1	HSMM	OSE
MNT	HSMM	OSE
CPA5	HSMM	OSE
TEX41	HSMM	OSE
DDX60L	HSMM	OSE
C3orf58	HSMM	OSE
BC082237	HSMM	OSE
TTC9	HSMM	OSE
DSTN	HSMM	OSE
DCUN1D3	HSMM	OSE
DAG1	HSMM	OSE
HIST1H2BC	HSMM	OSE
LINC00922	HSMM	OSE
RHOA	HSMM	OSE
C10orf140	HSMM	OSE
TMEM65	HSMM	OSE
C16ORF72	HSMM	OSE
LRRC17	HSMM	OSE
SDC2	HSMM	OSE
PCID2	HSMM	OSE
SDC4	HSMM	OSE
TMEM50A	HSMM	OSE
KLHL41	HSMM	OSE
STRADB	HSMM	OSE
OR2F2	HSMM	OSE
IPO5	HSMM	OSE
ACTR3	HSMM	OSE
KIAA0564	HSMM	OSE
MYL12B	HSMM	OSE
FAM120B	HSMM	OSE
TUBA4A	HSMM	OSE
C11ORF44	HSMM	OSE
RAB8B	HSMM	OSE
PBX3	HSMM	OSE
HNRNPL	HSMM	OSE
NFKB1	HSMM	OSE
REEP3	HSMM	OSE
AX747251	HSMM	OSE
PFDN1	HSMM	OSE
RAP2A	HSMM	OSE
LRRC8A	HSMM	OSE
MTHFR	HSMM	OSE
ARL6IP5	HSMM	OSE
SLC13A4	HSMM	OSE
FER	HSMM	OSE
BCOR	HSMM	OSE
MIR181A2HG	HSMM	OSE
MNAT1	HSMM	OSE
ZNF521	HSMM	OSE
ADTRP	HSMM	OSE
JDP2	HSMM	OSE
ID3	HSMM	OSE
MGME1	HSMM	OSE
EEF1E1-MUTED	HSMM	OSE
TMSB4X	HSMM	OSE
C20orf72	HSMM	OSE
PFTK1	HSMM	OSE
ADAM10	HSMM	OSE
LATS2	HSMM	OSE
ODZ2	HSMM	OSE
ADAM17	HSMM	OSE
GLTSCR1L	HSMM	OSE
LOC150381	HSMM	OSE
HIST1H2AC	HSMM	OSE
RAB30	HSMM	OSE
AK093356	HSMM	OSE
LOC100128787	HSMM	OSE
PDGFA	HSMM	OSE
NR3C1	HSMM	OSE
GLIPR2	HSMM	OSE
PGRMC2	HSMM	OSE
PGRMC1	HSMM	OSE
LINC00886	HSMM	OSE
GTF2H5	HSMM	OSE
PLAT	HSMM	OSE
USP12	HSMM	OSE
KIAA1026	HSMM	OSE
OSTCL	HSMM	OSE
TMEM169	HSMM	OSE
C10ORF55	HSMM	OSE
RASA3	HSMM	OSE
BC015784	HSMM	OSE
SEC22B	HSMM	OSE
RNF167	HSMM	OSE
BC040861	HSMM	OSE
ANKRD13A	HSMM	OSE
AK296947	HSMM	OSE
ZNF608	HSMM	OSE
[truncated: 13,003 more rows]
